# Supplementary material for: The Materials Provenance Store
Source: Sci Data. 2023 Apr 6;10:184. doi: 10.1038/s41597-023-02107-0 (PMC10079965; doi:10.1038/s41597-023-02107-0)
Supplement: Supplementary file 1 — Supporting Information [file 41597_2023_2107_MOESM1_ESM.xlsx]

## Sheet: MPS_DOIS_rev1
type	doi	size.bytes	caltech_plate_id
collection	10.25989/b0z5-5063	6369	1676
collection	10.25989/01yn-4242	5540	1637
collection	10.25989/xsja-5q80	3208	2104
collection	10.25989/5xyd-dn40	2567	3076
collection	10.25989/ebhv-8n62	3119	2469
collection	10.25989/n2k2-jm72	5361	2177
collection	10.25989/wwja-b095	2364	3452
collection	10.25989/za01-tt84	5504	2351
collection	10.25989/c7pf-f078	3319	841
collection	10.25989/rcxm-rq53	23541	2152
collection	10.25989/gbxn-vm67	1257	915
collection	10.25989/byby-9r48	5517	2665
collection	10.25989/t1jk-sk38	3338	813
collection	10.25989/jka5-ak32	5561	2807
collection	10.25989/nk83-da05	5515	2906
collection	10.25989/fdyr-yv60	5649	2720
collection	10.25989/jcjy-px14	3242	3232
collection	10.25989/f7me-4430	5566	2678
collection	10.25989/sryj-5s02	5513	2826
collection	10.25989/cnjh-3535	3567	3085
collection	10.25989/jf99-ha18	5521	2527
collection	10.25989/wc62-m555	4145	832
collection	10.25989/ge50-4f74	3334	2467
collection	10.25989/rjpm-9q37	12625	2984
collection	10.25989/4dke-d890	3319	842
collection	10.25989/fkde-sp82	6263	2647
collection	10.25989/499j-bt82	3132	2359
collection	10.25989/jk9c-7t81	3416	2980
collection	10.25989/wrmv-hz53	5557	3422
collection	10.25989/1r4z-dx30	4992	805
collection	10.25989/ta2h-zv94	5577	3135
collection	10.25989/71w4-3r44	4298	328
collection	10.25989/hyk3-pd86	5513	3004
collection	10.25989/33dh-8346	3268	719
collection	10.25989/yb88-5s19	3117	2472
collection	10.25989/4qch-r924	16393	3451
collection	10.25989/ae24-8r78	9807	3402
collection	10.25989/70t9-hf58	3337	960
collection	10.25989/15y0-z889	4272	2496
collection	10.25989/v9q2-qn06	3217	3238
collection	10.25989/qwt0-0b36	12223	3864
collection	10.25989/em47-pf45	3336	965
collection	10.25989/yz3s-nf76	14245	3584
collection	10.25989/jgrf-4z53	4165	808
collection	10.25989/vd4t-d893	4993	757
collection	10.25989/5vrb-a136	11422	1135
collection	10.25989/hetz-5s43	3175	749
collection	10.25989/f9vy-b903	5539	1158
collection	10.25989/rn2g-pp52	5528	1211
collection	10.25989/drh6-6s09	1263	905
collection	10.25989/1pt7-mz02	8477	1230
collection	10.25989/tg32-d108	4423	3094
collection	10.25989/smn0-8t79	7281	1372
collection	10.25989/b96w-pv96	2326	2246
collection	10.25989/5hw8-cj93	15448	1223
collection	10.25989/wet3-x670	3227	630
collection	10.25989/dd6s-x707	8350	1136
collection	10.25989/24xc-w949	3175	748
collection	10.25989/8f9p-jj60	3216	2205
collection	10.25989/4fwz-y252	11043	1137
collection	10.25989/nhks-0f50	4994	853
collection	10.25989/nmfc-b681	2221	2389
collection	10.25989/wnre-0t02	14597	1151
collection	10.25989/36av-a840	2163	953
collection	10.25989/vzbm-r766	6340	968
collection	10.25989/xna0-6t71	6322	1821
collection	10.25989/182d-sg73	4972	864
collection	10.25989/mqj9-hz18	4169	3114
collection	10.25989/9vxp-ca75	6784	1825
collection	10.25989/qyz0-0t31	9914	1784
collection	10.25989/esk2-dj05	4502	3058
collection	10.25989/jt1g-8v37	8602	1696
collection	10.25989/s92r-r695	3297	2495
collection	10.25989/3v8d-yv39	5398	2198
collection	10.25989/p6ew-gq72	4094	728
collection	10.25989/6etq-kv20	3217	3235
collection	10.25989/7nfz-9r46	5411	2190
collection	10.25989/nbp3-cg13	4916	3086
collection	10.25989/fpwn-kv71	15412	2223
collection	10.25989/ppjp-5933	3767	1586
collection	10.25989/ay6j-te17	3208	2105
collection	10.25989/z1a7-3839	3044	3077
collection	10.25989/qzwx-yp45	5565	2711
collection	10.25989/tjyc-qc78	3401	3137
collection	10.25989/wnf2-ks27	7198	2823
collection	10.25989/qj6w-1745	3156	744
collection	10.25989/09t9-ax96	3217	3239
collection	10.25989/t45b-cv56	9594	2872
collection	10.25989/s5zw-2t33	5596	3130
collection	10.25989/1wmc-1p29	3320	774
collection	10.25989/3ghd-7102	5578	3158
collection	10.25989/6yyf-2f02	3207	725
collection	10.25989/z1r7-4238	5581	3131
collection	10.25989/9qxw-ms11	3113	2119
collection	10.25989/mtxk-cx06	5599	3134
collection	10.25989/83tg-kp21	3132	2352
collection	10.25989/dten-g764	3398	3140
collection	10.25989/r6h6-9380	7514	3417
collection	10.25989/rbag-y447	3114	2178
collection	10.25989/7d37-m894	8207	3883
collection	10.25989/njhj-0p67	10926	3856
collection	10.25989/0sej-jg77	2368	3208
collection	10.25989/tn99-8m16	5110	3867
collection	10.25989/nrhr-6z33	3151	658
collection	10.25989/ht84-rj68	2219	2116
collection	10.25989/tvhn-xg78	4194	3119
collection	10.25989/xa5w-zt47	19763	3811
collection	10.25989/jcrh-z794	2312	2977
collection	10.25989/1z1k-ev44	934	467
collection	10.25989/kz66-2d36	3336	963
collection	10.25989/apcg-pa41	934	473
collection	10.25989/wdnk-3n65	934	453
collection	10.25989/aq5f-rj76	2259	942
collection	10.25989/dgaq-vk67	8213	1711
collection	10.25989/b0t3-zj89	4268	2517
collection	10.25989/1xde-dz70	6370	1619
collection	10.25989/wv4g-4221	5513	1608
collection	10.25989/t7gh-t010	3317	3146
collection	10.25989/e88w-dh67	7756	1631
collection	10.25989/r5n9-zx63	2326	2265
collection	10.25989/0d53-rr85	8620	1691
collection	10.25989/8bwr-0z98	4226	2537
collection	10.25989/1q8d-6156	10078	2245
collection	10.25989/hqsh-0z35	5739	2331
collection	10.25989/d2wa-qv71	3352	2747
collection	10.25989/9vbb-vv73	5604	2151
collection	10.25989/q9sw-yv38	6789	2830
collection	10.25989/7vyh-fn24	5505	2881
collection	10.25989/803j-sz40	6390	2595
collection	10.25989/1fdk-8r13	3342	2545
collection	10.25989/2k32-nc76	5508	2908
collection	10.25989/js1w-zz62	11839	3213
collection	10.25989/hzmc-hz60	3767	2978
collection	10.25989/6xac-tx87	14774	3211
collection	10.25989/hvy1-wp67	5533	3405
collection	10.25989/dzdb-dm43	5576	3160
collection	10.25989/btje-yp13	11596	3416
collection	10.25989/z2k4-1g94	3295	1833
collection	10.25989/zeb4-3660	13791	3108
collection	10.25989/m6wj-bt94	4280	1808
collection	10.25989/ckg4-jm02	3120	3262
collection	10.25989/nzkc-ht45	4190	1602
collection	10.25989/5a1a-9c04	3309	2770
collection	10.25989/75fa-9413	13428	3851
collection	10.25989/d5zz-tw75	9444	3852
collection	10.25989/vxv0-sw70	3345	1669
collection	10.25989/fvar-t745	3352	2767
collection	10.25989/135w-1732	5569	3898
collection	10.25989/jead-7s66	10889	3499
collection	10.25989/q4z4-6h78	934	476
collection	10.25989/556w-4z05	934	475
collection	10.25989/f1t3-vv64	6345	994
collection	10.25989/qmmn-3g31	5456	1872
collection	10.25989/tdwj-7854	4289	1659
collection	10.25989/0njn-w519	10328	1759
collection	10.25989/165w-8j49	5513	1568
collection	10.25989/xff9-8f93	9066	1695
collection	10.25989/8qrn-bm02	7672	1736
collection	10.25989/see9-h960	6477	1757
collection	10.25989/1gc2-rr92	8066	1941
collection	10.25989/7wwj-t586	6887	1804
collection	10.25989/mw0v-8295	3164	1769
collection	10.25989/prx5-9w91	11137	2182
collection	10.25989/kxjh-3r70	2069	2009
collection	10.25989/ej5s-dh17	8552	2196
collection	10.25989/2pzb-hc72	5468	2097
collection	10.25989/kq5q-5z37	6441	2488
collection	10.25989/j2a6-8n71	3164	1770
collection	10.25989/3v60-9h09	7559	2485
collection	10.25989/sn0j-g753	3352	2768
collection	10.25989/9m4a-rt80	10022	2227
collection	10.25989/a32a-t849	5469	2180
collection	10.25989/h159-7t87	3366	1805
collection	10.25989/fqxt-ya38	5298	2215
collection	10.25989/p0v0-qg14	3345	2809
collection	10.25989/hw08-7832	15906	2795
collection	10.25989/9kzs-5349	7532	2819
collection	10.25989/kbd7-eh30	3372	1629
collection	10.25989/bgh7-me26	11211	2685
collection	10.25989/9yjv-mv29	10143	2812
collection	10.25989/aezn-df86	27966	3220
collection	10.25989/14g2-p109	5563	2829
collection	10.25989/yhjg-bg61	15838	3222
collection	10.25989/e9wf-jq21	5677	2687
collection	10.25989/cq1y-by12	2323	3048
collection	10.25989/nf0n-b831	19367	3214
collection	10.25989/g84x-2b96	5534	2673
collection	10.25989/8yrv-2895	3382	3139
collection	10.25989/9kmz-6y52	10510	3348
collection	10.25989/24b7-cs17	5511	2810
collection	10.25989/5r30-gf23	6848	3608
collection	10.25989/fhcx-j409	6458	2831
collection	10.25989/f2w2-z692	3636	3107
collection	10.25989/tzk5-3m49	6342	3859
collection	10.25989/vdrk-ac61	9450	3414
collection	10.25989/vbxn-pw07	13558	3850
collection	10.25989/p43n-dj78	5505	3010
collection	10.25989/ywht-ce39	6731	3485
collection	10.25989/nsj4-jc80	9756	3400
collection	10.25989/j7k7-h474	10768	3793
collection	10.25989/dsfn-1k85	5509	3032
collection	10.25989/dq4a-qq58	4238	3092
collection	10.25989/zcdj-e487	3731	3548
collection	10.25989/0h56-xm29	6738	3865
collection	10.25989/wc18-nb57	3379	3138
collection	10.25989/qds6-8097	6193	3621
collection	10.25989/nd65-v210	934	469
collection	10.25989/g7ab-j493	8327	3803
collection	10.25989/5v9w-a258	3529	3095
collection	10.25989/dyeg-b042	5539	3494
collection	10.25989/9whc-qm40	934	461
collection	10.25989/s41n-xd19	934	463
collection	10.25989/rmge-kn83	7567	1242
collection	10.25989/5vpb-v918	5072	869
collection	10.25989/00te-0d68	14303	1564
collection	10.25989/2r99-7d32	3328	3381
collection	10.25989/dzjm-r672	5003	872
collection	10.25989/xx39-6b76	6308	1556
collection	10.25989/6t5g-e365	5966	856
collection	10.25989/7czp-nm32	5370	1849
collection	10.25989/y8sj-w536	4240	3091
collection	10.25989/9rmg-zw95	6450	1762
collection	10.25989/72c8-8628	5497	1584
collection	10.25989/fxhn-tr46	4603	1823
collection	10.25989/5a6s-wg82	6686	2437
collection	10.25989/3te6-8g71	7678	1610
collection	10.25989/14fq-vk93	4508	2430
collection	10.25989/acmz-dt09	5167	1811
collection	10.25989/j7nx-ke82	6951	2412
collection	10.25989/q5xn-6p93	5777	2423
collection	10.25989/eyh6-sr26	5398	2188
collection	10.25989/03fz-ej60	5291	2183
collection	10.25989/yny5-gp78	4852	2258
collection	10.25989/j7np-tq32	7698	2486
collection	10.25989/p3b1-0s48	3329	2434
collection	10.25989/0dvt-aj73	11459	2200
collection	10.25989/pzvx-jj82	16762	2440
collection	10.25989/b0sw-jz07	5526	2487
collection	10.25989/byvp-z847	9173	2888
collection	10.25989/jvqh-et84	27618	2655
collection	10.25989/966y-aj23	13502	2676
collection	10.25989/63ev-3q82	5676	2677
collection	10.25989/p56a-k124	14144	2660
collection	10.25989/9qn8-e269	5568	2719
collection	10.25989/4ddt-wr20	45946	2782
collection	10.25989/azfs-g644	11585	2879
collection	10.25989/py75-gv66	5765	2776
collection	10.25989/pba6-ae53	6757	2805
collection	10.25989/rg57-5938	4671	2580
collection	10.25989/xejw-q844	5403	2716
collection	10.25989/72dm-ky17	6478	3341
collection	10.25989/wctx-9p94	6882	2820
collection	10.25989/vw8c-0475	5596	3156
collection	10.25989/b787-rp70	6448	2532
collection	10.25989/c12j-zr19	11193	3079
collection	10.25989/1m5s-vv81	10841	2750
collection	10.25989/nps8-nn34	4861	3545
collection	10.25989/p1s4-zy79	5488	2714
collection	10.25989/w70j-0910	3602	3576
collection	10.25989/crn7-5y41	17709	3096
collection	10.25989/w74h-jk85	871	443
collection	10.25989/bds8-a964	30138	3279
collection	10.25989/0wcz-9j25	934	481
collection	10.25989/4ztw-5802	21681	3448
collection	10.25989/gbab-y918	21739	3072
collection	10.25989/dgs4-aa85	5968	865
collection	10.25989/c1fd-kb06	5576	3129
collection	10.25989/fk18-fh23	10628	1793
collection	10.25989/76fk-4e54	35702	3050
collection	10.25989/zna1-8t20	4761	3101
collection	10.25989/gd1n-nt47	14126	1563
collection	10.25989/kstf-c882	5501	3404
collection	10.25989/m1p9-k046	3579	3109
collection	10.25989/tqxj-k061	6403	1732
collection	10.25989/4er1-6j83	18277	3066
collection	10.25989/f14d-vp84	848	303
collection	10.25989/mvs5-2371	4190	1814
collection	10.25989/9j5q-7q93	5512	3040
collection	10.25989/z5jj-6972	22095	2132
collection	10.25989/s7yw-8j70	5540	3148
collection	10.25989/sr7z-fy44	3044	3075
collection	10.25989/q33n-ds81	5595	3159
collection	10.25989/e5ph-7w98	5532	1813
collection	10.25989/bm18-qm77	12183	3863
collection	10.25989/xtb0-6j59	10230	2172
collection	10.25989/sgsb-0013	10975	3868
collection	10.25989/9c5s-qd20	6266	2115
collection	10.25989/676t-kr44	8487	3490
collection	10.25989/87f0-1637	18182	2941
collection	10.25989/me06-fg28	6503	3890
collection	10.25989/7y9x-d639	5621	2599
collection	10.25989/4qpt-hc60	8209	3812
collection	10.25989/9hf1-y621	8802	2611
collection	10.25989/5v71-tx88	5504	3870
collection	10.25989/4fxa-c780	11149	2744
collection	10.25989/5fp7-yb06	17750	2907
collection	10.25989/5xsp-ep56	5155	450
collection	10.25989/ha5p-2p57	2573	3263
collection	10.25989/mhk7-rx32	38961	3046
collection	10.25989/afsj-m961	5457	3118
collection	10.25989/wj96-xp98	4279	330
collection	10.25989/jbeg-4e74	4801	3217
collection	10.25989/0zj4-a456	12921	1398
collection	10.25989/dr77-8p94	18658	3207
collection	10.25989/84mm-4149	11045	1147
collection	10.25989/aefd-9x84	2407	3062
collection	10.25989/45bk-xg51	9109	3437
collection	10.25989/z8z3-yv16	7624	1254
collection	10.25989/v52f-p198	3307	2991
collection	10.25989/3baq-zg13	18324	3807
collection	10.25989/vdt7-a209	5539	1195
collection	10.25989/m7d8-5z89	17301	3844
collection	10.25989/cbkk-0p85	8290	1184
collection	10.25989/9bmn-hw87	3564	3083
collection	10.25989/4nyb-mg39	13568	3841
collection	10.25989/4cq5-fd23	11033	1215
collection	10.25989/1k7b-hy31	14213	3869
collection	10.25989/t1tp-5118	124368	1389
collection	10.25989/qy4p-jv68	934	471
collection	10.25989/b70e-r025	6488	1259
collection	10.25989/v9d9-4413	934	462
collection	10.25989/jpg6-d685	15967	2838
collection	10.25989/b81y-1p96	4252	1502
collection	10.25989/ded6-0915	19499	2843
collection	10.25989/6wvq-4v98	7133	562
collection	10.25989/xxdt-d036	17279	3073
collection	10.25989/n0qf-c018	6427	584
collection	10.25989/1kdg-j412	32052	3051
collection	10.25989/c5sz-b784	14766	1260
collection	10.25989/da9g-5611	3925	3555
collection	10.25989/sdwq-xr85	19117	632
collection	10.25989/84fn-jg71	10962	3871
collection	10.25989/9gkc-r037	601	387
collection	10.25989/fx7a-b957	4176	858
collection	10.25989/e25a-s761	9106	3632
collection	10.25989/dawp-ce48	13638	724
collection	10.25989/mhgn-me68	25641	3860
collection	10.25989/6cs7-nk98	5030	758
collection	10.25989/70yx-px04	5483	1798
collection	10.25989/h07x-ja39	936	459
collection	10.25989/gpf7-5e19	6352	1797
collection	10.25989/t6zp-j990	934	454
collection	10.25989/1550-b586	7644	1853
collection	10.25989/jeg4-gh38	8177	1206
collection	10.25989/r2nw-5z14	8525	2217
collection	10.25989/g6rw-je23	8388	1520
collection	10.25989/0k1h-xx05	5394	2044
collection	10.25989/vvn2-0j45	7938	1895
collection	10.25989/1xkr-dy38	3625	3843
collection	10.25989/v46g-4v74	7910	2027
collection	10.25989/wf2d-xb31	5641	1562
collection	10.25989/6s14-q374	7496	2774
collection	10.25989/ge44-qw31	10004	1900
collection	10.25989/s293-6z28	35482	2783
collection	10.25989/y1rb-qt10	7527	1533
collection	10.25989/2s1y-d687	8512	2612
collection	10.25989/xjmd-9192	18787	2286
collection	10.25989/yv94-sw56	4191	2541
collection	10.25989/srn3-ja64	12402	2125
collection	10.25989/4vgq-9z85	3668	3873
collection	10.25989/px0v-n787	4202	2552
collection	10.25989/qaf0-ns36	5721	2415
collection	10.25989/59d4-0x30	3668	3872
collection	10.25989/8hqz-4a11	4658	2520
collection	10.25989/vzjz-3h66	5779	2428
collection	10.25989/jajk-gn07	4658	2543
collection	10.25989/3ag9-hj81	4244	2255
collection	10.25989/mwbb-fk36	5496	3411
collection	10.25989/dsya-vz48	12757	2206
collection	10.25989/r433-q063	601	359
collection	10.25989/qn59-rx62	8379	3009
collection	10.25989/hkk4-5n81	9098	2045
collection	10.25989/jp18-hy47	22696	3434
collection	10.25989/387p-cs21	7983	2903
collection	10.25989/5ycp-1p02	13143	3106
collection	10.25989/zb4t-9852	11527	2608
collection	10.25989/ghwe-mg74	601	363
collection	10.25989/fsg4-kh19	24506	3060
collection	10.25989/rnpr-qh46	13386	2846
collection	10.25989/ekqw-gd15	6304	3845
collection	10.25989/p13n-p292	9711	2947
collection	10.25989/gkmb-fw51	16432	3533
collection	10.25989/3aas-zt65	16763	2815
collection	10.25989/b63v-fj73	13140	3590
collection	10.25989/ar21-yg42	10069	2824
collection	10.25989/cd4j-gf20	4606	3544
collection	10.25989/f78n-3m42	11999	2821
collection	10.25989/9eth-x907	5223	3542
collection	10.25989/xafb-hr35	10202	2832
collection	10.25989/sr77-r054	601	389
collection	10.25989/swht-w455	934	468
collection	10.25989/bjc4-e824	17986	3218
collection	10.25989/nd26-t898	25371	3202
collection	10.25989/vqan-3p25	934	474
collection	10.25989/k0zg-r870	7226	3034
collection	10.25989/3qqs-cf62	3657	3498
collection	10.25989/d8ty-qx04	601	358
collection	10.25989/z6pc-ry33	3278	772
collection	10.25989/jtp6-yb48	3337	959
collection	10.25989/8asc-e356	2325	2925
collection	10.25989/z92w-sm24	3668	3853
collection	10.25989/fmdw-ce38	3175	745
collection	10.25989/3wgy-9n24	4166	759
collection	10.25989/3bwm-5v54	2327	2645
collection	10.25989/1jyr-9431	601	364
collection	10.25989/mtgp-qk23	3178	687
collection	10.25989/t72m-cx25	4279	284
collection	10.25989/gsqc-dx35	2341	3457
collection	10.25989/x560-0b85	3340	814
collection	10.25989/2cmq-9g22	3207	726
collection	10.25989/gva3-qj22	4152	863
collection	10.25989/t9y8-rx62	3319	846
collection	10.25989/x4dc-5m67	3148	2954
collection	10.25989/v7p6-ck14	2318	3830
collection	10.25989/r7z5-pg81	3124	734
collection	10.25989/f9ng-hd98	1239	925
collection	10.25989/v6g3-se28	3309	2771
collection	10.25989/n11c-5c31	2259	945
collection	10.25989/j8p8-ff21	3629	3482
collection	10.25989/pnr9-za79	2492	2786
collection	10.25989/p7aq-g523	3358	2533
collection	10.25989/ghr7-t270	3278	764
collection	10.25989/ttkg-hg32	3116	2909
collection	10.25989/z293-9y70	4167	850
collection	10.25989/7az6-f095	3320	773
collection	10.25989/9qqc-hh69	601	357
collection	10.25989/6m2n-zd61	3352	2758
collection	10.25989/efr6-2f96	3625	3842
collection	10.25989/xx7c-h141	601	384
collection	10.25989/8qrr-gb33	4248	2548
collection	10.25989/bm39-p664	3338	854
collection	10.25989/25r4-va83	3320	2538
collection	10.25989/3tjp-7w83	2181	2953
collection	10.25989/jex9-ff32	3141	661
collection	10.25989/863e-jd45	2541	3556
collection	10.25989/h37s-5747	601	360
collection	10.25989/78s9-xs36	2299	2905
collection	10.25989/nw6y-pw69	2340	2709
collection	10.25989/td4v-0p64	3283	983
collection	10.25989/fkn3-2z15	4145	867
collection	10.25989/rna6-pg85	3175	755
collection	10.25989/wmrr-wd19	2214	2652
collection	10.25989/phvk-fe23	3637	2629
collection	10.25989/5v8v-c562	3268	718
collection	10.25989/5sb7-wz43	1131	885
collection	10.25989/pm66-ep43	3316	737
collection	10.25989/2z05-pd83	3553	3393
collection	10.25989/jw9d-m139	3319	840
collection	10.25989/1n26-vc17	848	304
collection	10.25989/9tcf-aj89	2264	739
collection	10.25989/r96c-nx43	1394	887
collection	10.25989/0hrr-jx41	3744	3351
collection	10.25989/6410-2n55	3340	815
collection	10.25989/88bg-6y54	601	367
collection	10.25989/8ha2-gg24	3336	962
collection	10.25989/y3kx-cr81	3333	319
collection	10.25989/12wx-7j36	3175	753
collection	10.25989/37xy-dh53	1237	949
collection	10.25989/8mnv-7a15	3278	766
collection	10.25989/4bs4-yy81	2223	3260
collection	10.25989/86fw-rf74	3047	3078
collection	10.25989/20sr-4h47	601	362
collection	10.25989/d8hf-0460	3217	3237
collection	10.25989/emt5-zc23	1673	3069
collection	10.25989/qfkc-ew45	3227	629
collection	10.25989/73k1-w881	3567	3084
collection	10.25989/mxw7-hw07	4165	811
collection	10.25989/yb9s-kw40	1237	948
collection	10.25989/gx9k-y117	3333	3242
collection	10.25989/z9j3-yn90	3340	812
collection	10.25989/wz8s-ha54	3905	308
collection	10.25989/2ehh-8s89	3382	3143
collection	10.25989/sjvj-v530	3207	729
collection	10.25989/cpez-fr10	4118	995
collection	10.25989/q8sv-ry09	3629	3488
collection	10.25989/d6rs-xj05	3306	3380
collection	10.25989/jw7a-t329	601	369
collection	10.25989/eehh-4038	3319	839
collection	10.25989/t5tz-0717	3663	3876
collection	10.25989/kqrh-j977	5482	1826
collection	10.25989/vwxx-0p50	3337	499
collection	10.25989/1dp2-0928	4285	1566
collection	10.25989/3ess-xk46	3187	506
collection	10.25989/f274-g286	2302	1582
collection	10.25989/2aqa-re19	4152	797
collection	10.25989/xynz-nj79	3187	521
collection	10.25989/4fmc-x569	3187	503
collection	10.25989/0pn8-d038	3319	847
collection	10.25989/e5f9-jn78	3337	490
collection	10.25989/xhf7-1a98	3271	1822
collection	10.25989/6awj-fc81	3210	519
collection	10.25989/g1h7-7n98	278	5021
collection	10.25989/xa79-4d44	1328	1551
collection	10.25989/zkkx-8c25	3210	515
collection	10.25989/y3mt-wn64	3366	1772
collection	10.25989/m58g-f020	29250	989
collection	10.25989/rgec-0j70	3326	1806
collection	10.25989/thj1-9864	5535	2367
collection	10.25989/j57t-km24	3337	498
collection	10.25989/ppgn-gj71	1186	940
collection	10.25989/aptr-9x13	3337	493
collection	10.25989/284m-5051	3358	1603
collection	10.25989/bbyv-7129	3337	518
collection	10.25989/06fp-2t70	3210	502
collection	10.25989/edvy-v453	1398	1553
collection	10.25989/qgs1-gn22	3364	1731
collection	10.25989/9zbw-8z29	3187	514
collection	10.25989/9bt2-h081	4165	851
collection	10.25989/pjv0-3009	3085	523
collection	10.25989/0wa1-e956	4232	1690
collection	10.25989/w8s0-n426	3064	528
collection	10.25989/wbjh-0y39	4114	998
collection	10.25989/ep9p-y618	3210	504
collection	10.25989/m1me-bg42	1638	1561
collection	10.25989/zvzd-ep90	4165	848
collection	10.25989/8ce2-ws24	3360	947
collection	10.25989/kd9b-n255	4276	1265
collection	10.25989/sj0d-dv78	7166	761
collection	10.25989/tgnv-1r50	3210	520
collection	10.25989/yrbm-g223	1398	1552
collection	10.25989/7hm9-8g95	3356	1761
collection	10.25989/cx7t-xw27	5812	727
collection	10.25989/sg07-dt22	3318	486
collection	10.25989/t17y-b615	4233	1628
collection	10.25989/a8v0-7p55	6711	723
collection	10.25989/mz0v-jy64	3139	1425
collection	10.25989/a8dy-np79	4286	1565
collection	10.25989/yybc-nz62	27366	622
collection	10.25989/m5nf-9005	3228	1429
collection	10.25989/w2jx-x219	3345	1653
collection	10.25989/vce9-e811	2121	1742
collection	10.25989/2r2f-nz97	7174	988
collection	10.25989/v24m-cm62	3363	1498
collection	10.25989/m1zz-xd43	3202	1866
collection	10.25989/7bte-j648	7681	1715
collection	10.25989/j0dr-gz47	2461	1460
collection	10.25989/qrtr-z358	1863	1888
collection	10.25989/dwtf-nh71	2271	1237
collection	10.25989/21ss-1h58	3164	1788
collection	10.25989/ee3f-r693	9769	1969
collection	10.25989/sj7a-jp89	3363	1170
collection	10.25989/vbvq-6j74	3170	1743
collection	10.25989/g9qt-1c34	24048	1951
collection	10.25989/t9j8-qk25	3297	1149
collection	10.25989/z233-kr65	4237	1729
collection	10.25989/xz9w-v638	5539	1774
collection	10.25989/ermm-x335	4300	1654
collection	10.25989/krxa-fb96	6840	1786
collection	10.25989/3361-y933	5192	1387
collection	10.25989/pnmv-1f06	1063	1646
collection	10.25989/7yr1-8b30	5392	1858
collection	10.25989/t5nt-vm60	3314	532
collection	10.25989/r26x-f309	4232	1807
collection	10.25989/ttye-rm72	2606	1879
collection	10.25989/1xcw-z187	3337	548
collection	10.25989/1zn2-bj22	3271	1790
collection	10.25989/bsen-wv22	21179	1918
collection	10.25989/2nap-x714	3245	572
collection	10.25989/5zwr-hf76	4270	1760
collection	10.25989/xwd5-nn06	6664	1933
collection	10.25989/w76f-qw10	3335	542
collection	10.25989/vrcx-ck98	4190	1594
collection	10.25989/3krx-8z70	8615	1633
collection	10.25989/wvak-6j07	4166	1287
collection	10.25989/9bsc-6336	3442	1544
collection	10.25989/ga8b-nc07	3135	1522
collection	10.25989/h73r-kx63	6452	1719
collection	10.25989/f3w6-7b66	3337	552
collection	10.25989/1xhk-6823	5449	1837
collection	10.25989/fb98-tb46	4076	566
collection	10.25989/mjkm-1x19	7504	1865
collection	10.25989/zag2-rz90	4979	760
collection	10.25989/19fp-0d59	4232	1780
collection	10.25989/bs4c-7k70	6795	2003
collection	10.25989/bqnt-t190	5536	1721
collection	10.25989/dkbd-br07	2203	1960
collection	10.25989/7geg-ex77	6751	1792
collection	10.25989/yych-ee29	1490	1873
collection	10.25989/j9a2-g179	3345	1176
collection	10.25989/9wyg-z356	3170	1775
collection	10.25989/czsv-6w02	2219	1942
collection	10.25989/83sp-bp54	3344	1484
collection	10.25989/3mj4-7c51	1466	1886
collection	10.25989/cb3x-g205	3157	1447
collection	10.25989/2qnx-vt58	4190	1592
collection	10.25989/rfch-4e59	5235	2004
collection	10.25989/w5zk-dj89	2269	1033
collection	10.25989/r70h-6r12	3295	1832
collection	10.25989/gnvg-7j90	3304	1824
collection	10.25989/zy1y-0855	9519	1638
collection	10.25989/7515-cb49	3344	1503
collection	10.25989/b03q-nb80	3358	1595
collection	10.25989/hp6t-zx31	8653	1627
collection	10.25989/03e3-ne02	1516	2011
collection	10.25989/gyzn-wj34	3850	1614
collection	10.25989/j5j2-6h40	3301	1075
collection	10.25989/dp55-f128	3356	1828
collection	10.25989/x0px-cr97	4671	1746
collection	10.25989/nh0g-s067	2334	1421
collection	10.25989/x2wm-kv95	3357	1590
collection	10.25989/1w6z-ak93	5516	1611
collection	10.25989/qepn-6104	4233	1632
collection	10.25989/0w8a-t857	6513	1580
collection	10.25989/scqq-j088	7174	1819
collection	10.25989/y803-qq87	3143	1440
collection	10.25989/e5rg-s179	6021	1730
collection	10.25989/328t-wx24	4165	1276
collection	10.25989/s8zd-kh28	5501	1613
collection	10.25989/snr3-cg62	3363	1483
collection	10.25989/f7a9-2g68	1474	1999
collection	10.25989/y8wa-zp88	3304	1795
collection	10.25989/w0vz-zw44	3580	1993
collection	10.25989/rw3p-kc05	4133	1087
collection	10.25989/dxeb-y307	4325	1672
collection	10.25989/smxk-2r52	8621	1630
collection	10.25989/qs1b-n019	1662	1394
collection	10.25989/agp0-y797	8200	1712
collection	10.25989/wbhg-wn08	3302	1268
collection	10.25989/69mc-wp40	3345	1670
collection	10.25989/rex6-nx33	6368	1674
collection	10.25989/vpkd-x074	9072	1709
collection	10.25989/0k8p-n428	3344	1496
collection	10.25989/7b4b-cf89	2233	2002
collection	10.25989/ygke-6888	6424	1752
collection	10.25989/ahbh-ks61	2334	1422
collection	10.25989/y85s-5g94	1081	1589
collection	10.25989/7cxm-qp50	7618	1850
collection	10.25989/cf4c-3t37	4325	1668
collection	10.25989/n1x3-gz45	17106	1948
collection	10.25989/wkwt-4914	3297	1138
collection	10.25989/3wn7-1f53	5538	1666
collection	10.25989/p4x3-d281	3316	1152
collection	10.25989/e3qh-6853	4190	1600
collection	10.25989/sr98-y103	6770	1882
collection	10.25989/gemk-6g36	3170	1739
collection	10.25989/yhw0-0x39	5538	1723
collection	10.25989/8b1f-1j41	4277	1266
collection	10.25989/0yky-2576	4851	1991
collection	10.25989/p51y-pf64	3357	1599
collection	10.25989/3fr1-3t32	3320	771
collection	10.25989/tk8n-1a17	8922	1947
collection	10.25989/4e5q-b208	2302	1581
collection	10.25989/4d0t-fz60	3149	644
collection	10.25989/prjq-6833	9384	1801
collection	10.25989/td5j-wz25	3339	762
collection	10.25989/v2sv-sa08	7170	1920
collection	10.25989/cbcf-2132	3219	1272
collection	10.25989/7zr3-yf86	8209	1713
collection	10.25989/fqjc-9p06	3363	1491
collection	10.25989/a0bk-g503	5333	2007
collection	10.25989/4xhe-yv42	4134	1088
collection	10.25989/ncf8-v325	3175	751
collection	10.25989/p6r9-6839	7619	1527
collection	10.25989/dt81-t586	3371	1692
collection	10.25989/4fxh-4e81	1105	1411
collection	10.25989/rr7f-ex13	3289	1919
collection	10.25989/tbgh-ag68	5534	2160
collection	10.25989/fmny-wp41	3323	1726
collection	10.25989/fxab-w198	3500	1844
collection	10.25989/45ec-5304	2303	1997
collection	10.25989/220f-5559	5539	1754
collection	10.25989/y99d-jn03	5868	1789
collection	10.25989/9mc7-8b57	3345	1175
collection	10.25989/yvpd-gy61	3345	1671
collection	10.25989/ygc4-7a64	963	633
collection	10.25989/ewg5-w924	4139	1838
collection	10.25989/ag7j-4s74	12620	1881
collection	10.25989/5f8g-yh05	3345	1174
collection	10.25989/mmst-vw43	2121	1557
collection	10.25989/y08j-cw50	3319	845
collection	10.25989/msmm-y839	5537	1755
collection	10.25989/1yt4-5228	7580	1530
collection	10.25989/bm9f-5775	4242	1707
collection	10.25989/g3bd-g293	3207	730
collection	10.25989/xr9h-tj66	5457	1912
collection	10.25989/8gzx-9f96	1186	937
collection	10.25989/tqbx-k508	5510	1816
collection	10.25989/khg7-6224	4278	1748
collection	10.25989/2chq-0j39	3033	952
collection	10.25989/pdhm-4k46	6449	1829
collection	10.25989/ndaj-8q75	3289	1005
collection	10.25989/mhkr-1m95	4090	1998
collection	10.25989/tbea-hj28	3237	1464
collection	10.25989/0yhq-qy78	3345	1665
collection	10.25989/ywg6-m656	4729	1636
collection	10.25989/a5tj-n129	3344	1487
collection	10.25989/a4xt-t473	3366	1810
collection	10.25989/0p58-tz64	8518	1852
collection	10.25989/95ye-jn48	4270	1716
collection	10.25989/8hcx-8j12	1186	941
collection	10.25989/xw1v-t615	13071	1845
collection	10.25989/8vjg-f189	3164	1768
collection	10.25989/27bd-k237	3320	776
collection	10.25989/71wn-8q14	10757	1992
collection	10.25989/6ted-8555	3344	1495
collection	10.25989/nx4h-r874	5537	1751
collection	10.25989/s6p6-m667	11217	1758
collection	10.25989/4p9w-7h94	3362	1171
collection	10.25989/6nzn-py94	4280	1765
collection	10.25989/80vg-v203	6429	1697
collection	10.25989/cxvy-fc08	5452	1791
collection	10.25989/hzcs-y441	3345	1178
collection	10.25989/7ptn-sz06	11249	1706
collection	10.25989/699f-dm18	4280	1766
collection	10.25989/gq4f-wq47	3642	1996
collection	10.25989/qfcg-4063	3134	1514
collection	10.25989/hksd-2d35	3170	1777
collection	10.25989/ymf0-rx83	8052	1834
collection	10.25989/7cy2-cg20	6913	1747
collection	10.25989/50gk-2729	11505	1944
collection	10.25989/x499-xe88	2998	1423
collection	10.25989/7mkk-fn08	3750	2417
collection	10.25989/tqvv-sq81	7559	1304
collection	10.25989/m2mp-z930	5377	2122
collection	10.25989/xv3e-4h58	4474	3543
collection	10.25989/dckn-vz40	6222	1472
collection	10.25989/ttzx-0d21	14540	2370
collection	10.25989/9xqd-sk92	5503	2350
collection	10.25989/ra2h-0r60	10483	1406
collection	10.25989/jr8a-z363	3686	656
collection	10.25989/9c6x-dz41	601	372
collection	10.25989/w8va-q565	603	394
collection	10.25989/7hzh-px47	12360	2640
collection	10.25989/qn5b-3w11	3574	3832
collection	10.25989/wjh2-x565	11525	3875
collection	10.25989/axw2-jg18	5315	553
collection	10.25989/k4h5-4b25	3310	670
collection	10.25989/qj2g-z757	13827	3210
collection	10.25989/8zq9-j845	3574	3839
collection	10.25989/xdzw-e197	22920	3455
collection	10.25989/wjtp-ka02	8419	1218
collection	10.25989/0pvz-yc12	8489	2979
collection	10.25989/ez97-2g94	8805	1100
collection	10.25989/dcj6-qm20	5980	590
collection	10.25989/qqky-r280	12514	3449
collection	10.25989/25zh-m124	8898	1222
collection	10.25989/24kn-fg54	9384	1454
collection	10.25989/rqe3-5782	11220	2346
collection	10.25989/0htm-jz15	5529	1212
collection	10.25989/g50r-5f56	7913	1187
collection	10.25989/rrw3-fd36	2259	944
collection	10.25989/kqnp-mk47	601	352
collection	10.25989/3fph-tm89	14886	3588
collection	10.25989/65d1-ze88	6306	1181
collection	10.25989/czma-rh15	4992	849
collection	10.25989/jxqp-z497	601	373
collection	10.25989/zff5-1y22	6329	984
collection	10.25989/3k70-0v71	8422	1214
collection	10.25989/3kwr-1309	6416	1560
collection	10.25989/2fv9-fd10	1271	954
collection	10.25989/4gm6-rp94	6361	1240
collection	10.25989/b46z-y080	3316	736
collection	10.25989/7qzs-7364	603	399
collection	10.25989/n8y1-vc74	8105	1689
collection	10.25989/3mr5-qe29	6986	2411
collection	10.25989/346d-4885	603	396
collection	10.25989/8n17-ky72	5458	1874
collection	10.25989/fjpa-9j66	9197	2439
collection	10.25989/djqx-7j35	5487	3182
collection	10.25989/7nva-cr25	5178	2153
collection	10.25989/23gx-eq47	939	424
collection	10.25989/n5bn-tw81	18517	3862
collection	10.25989/knyw-t533	6385	2053
collection	10.25989/ms4c-xh55	13142	2818
collection	10.25989/hn4r-bp72	3319	969
collection	10.25989/twzr-c361	5382	1880
collection	10.25989/3qp3-tr67	4674	2567
collection	10.25989/pyfh-n871	7192	2904
collection	10.25989/jjet-pb04	8659	1705
collection	10.25989/f2bb-vh07	13982	3441
collection	10.25989/s9k6-qe24	5893	2982
collection	10.25989/cfpm-sx17	8647	1703
collection	10.25989/p4en-x354	5594	3132
collection	10.25989/1pb9-1m46	7043	3081
collection	10.25989/hgff-b243	3320	775
collection	10.25989/69a5-j496	6370	1675
collection	10.25989/ne1h-6576	9402	3288
collection	10.25989/0cmt-nh18	10056	3424
collection	10.25989/0znf-ry21	6353	1796
collection	10.25989/9mp7-8727	4987	3551
collection	10.25989/9p1b-nb53	46000	3199
collection	10.25989/2vmj-5g73	3629	3483
collection	10.25989/qsjx-8627	10815	1952
collection	10.25989/v34p-xh37	939	425
collection	10.25989/tbj0-6x74	11052	3587
collection	10.25989/aj7g-tn08	3278	767
collection	10.25989/txb6-ee05	5510	1612
collection	10.25989/69s7-as26	5315	546
collection	10.25989/fp2b-2w73	4114	967
collection	10.25989/sxpx-5e59	5452	1820
collection	10.25989/eg3s-bf46	958	418
collection	10.25989/zqbq-2814	4972	861
collection	10.25989/a4pm-fb53	3800	1489
collection	10.25989/g3dn-2449	3570	696
collection	10.25989/p7sv-h880	601	381
collection	10.25989/avz7-ed90	7132	2596
collection	10.25989/w6yw-2s79	6790	3153
collection	10.25989/1re1-0q03	8511	1915
collection	10.25989/ac6q-sm94	6413	2530
collection	10.25989/3a1s-tq68	601	382
collection	10.25989/2nw8-fg12	10520	2155
collection	10.25989/3n18-hf20	16371	2854
collection	10.25989/4nb8-k225	5971	2243
collection	10.25989/5w4k-1934	3336	964
collection	10.25989/8drw-p089	8012	2921
collection	10.25989/t9sh-e060	10925	3407
collection	10.25989/5qde-5x06	10914	2029
collection	10.25989/8j0w-av65	11715	3794
collection	10.25989/86hf-aj34	7188	3219
collection	10.25989/s100-6w55	24216	3570
collection	10.25989/5gfk-pb83	3574	3835
collection	10.25989/e32y-q055	10280	1250
collection	10.25989/3q23-rq55	28050	3216
collection	10.25989/ggwf-8v79	939	417
collection	10.25989/ncqr-ya78	601	370
collection	10.25989/116h-3z88	9269	1143
collection	10.25989/msw9-yh92	603	401
collection	10.25989/5ag5-vf81	12533	3574
collection	10.25989/sspy-zx47	4123	792
collection	10.25989/d64v-1j28	5328	597
collection	10.25989/bbr1-dn80	11734	3496
collection	10.25989/hka6-8b80	7270	2529
collection	10.25989/qe3e-5c78	15430	3212
collection	10.25989/7781-h398	4167	804
collection	10.25989/may0-dj65	4584	3579
collection	10.25989/ktvf-2p66	5505	3866
collection	10.25989/33s5-nf93	4118	996
collection	10.25989/pxaj-5g05	6471	3583
collection	10.25989/9q61-b978	16037	3791
collection	10.25989/cdm9-1h90	8083	1245
collection	10.25989/cmww-j781	17034	483
collection	10.25989/8v8r-1c49	6347	3854
collection	10.25989/e5vg-vp83	9154	1328
collection	10.25989/3c2d-qp90	3175	746
collection	10.25989/sv1q-bv94	2437	3572
collection	10.25989/3fwj-y509	5533	595
collection	10.25989/px52-dh04	12731	3459
collection	10.25989/xdrm-bn79	1878	1468
collection	10.25989/vgj5-9h92	54897	1401
collection	10.25989/zhn2-3k55	6434	582
collection	10.25989/wa8h-6v17	3800	1512
collection	10.25989/d3hm-wr84	3629	3486
collection	10.25989/t77y-7x28	9088	1453
collection	10.25989/pk90-6h38	5056	1155
collection	10.25989/3b5z-ja04	1399	894
collection	10.25989/x2rg-hb88	9511	1196
collection	10.25989/cvcr-r930	7673	1244
collection	10.25989/prjd-7e84	10877	1400
collection	10.25989/m0tr-et95	3260	657
collection	10.25989/8gp3-ey96	3800	1500
collection	10.25989/1p8e-7e68	7915	1186
collection	10.25989/w7ep-9f12	6404	1511
collection	10.25989/wvjj-mj33	3308	2431
collection	10.25989/ycex-v027	2716	1224
collection	10.25989/s1q7-c350	51131	978
collection	10.25989/wx1z-7506	3318	834
collection	10.25989/gty7-v530	601	388
collection	10.25989/xpxq-2f98	2415	3931
collection	10.25989/sr19-zt14	6159	1371
collection	10.25989/25gm-cd42	9081	1694
collection	10.25989/f56q-j788	1306	888
collection	10.25989/typ2-5w14	3574	3829
collection	10.25989/s8xe-6h36	23200	3221
collection	10.25989/nadn-8c32	7115	1219
collection	10.25989/afe2-m243	12064	2102
collection	10.25989/8taw-9j02	3808	1700
collection	10.25989/p08r-9469	4691	2515
collection	10.25989/88vb-0x76	3151	676
collection	10.25989/6kck-6278	9255	3316
collection	10.25989/j5d5-fn57	7951	2929
collection	10.25989/wzk6-1m91	7066	2054
collection	10.25989/2d87-km06	2569	3586
collection	10.25989/cf9s-zh02	16330	3487
collection	10.25989/8wbr-mt73	13910	3577
collection	10.25989/55yk-n153	5576	2414
collection	10.25989/qgtw-kk76	3143	735
collection	10.25989/9ynx-6s53	601	374
collection	10.25989/zdkz-2x43	4299	1388
collection	10.25989/adrw-3q13	9176	2446
collection	10.25989/t5tg-0916	3668	3858
collection	10.25989/xsvr-8d77	4165	1273
collection	10.25989/ky2t-e529	3283	973
collection	10.25989/283f-hy50	13420	4409
collection	10.25989/6czk-9q06	8633	2798
collection	10.25989/zysf-qw58	4165	1282
collection	10.25989/q525-dt58	6407	1414
collection	10.25989/38w8-qr42	7984	2836
collection	10.25989/c15z-xe43	4512	522
collection	10.25989/6pkb-es85	4234	1508
collection	10.25989/nszg-cc93	603	393
collection	10.25989/07wq-2j34	4993	763
collection	10.25989/6v40-vv04	7410	577
collection	10.25989/a88y-0048	51687	1381
collection	10.25989/t84f-gt65	601	385
collection	10.25989/dt71-ym88	10137	1146
collection	10.25989/5fw5-8665	2555	1458
collection	10.25989/cpbq-ah93	9957	1410
collection	10.25989/1p9r-q306	3319	843
collection	10.25989/e37t-xs31	9751	1191
collection	10.25989/e629-4183	5928	1559
collection	10.25989/dx30-5n49	1186	939
collection	10.25989/89w9-3x51	10038	2934
collection	10.25989/cyqh-n758	939	423
collection	10.25989/mc2e-6f34	3644	3847
collection	10.25989/fy2t-d116	9468	3116
collection	10.25989/npn1-1s47	3338	855
collection	10.25989/cfpn-2f68	3574	3831
collection	10.25989/gmvv-4k66	14875	3549
collection	10.25989/f1ch-yh80	7170	4931
collection	10.25989/44wv-6t26	15556	3458
collection	10.25989/4h9s-a142	7716	1494
collection	10.25989/pefw-nc20	14226	1105
collection	10.25989/pksz-8n41	4166	1275
collection	10.25989/wavr-q492	8171	1375
collection	10.25989/h8qn-zn95	3337	961
collection	10.25989/cm9q-ff32	10625	1179
collection	10.25989/fh7d-px29	4780	1385
collection	10.25989/baz1-vg20	603	397
collection	10.25989/v6az-gj94	3800	1488
collection	10.25989/4fsb-7p40	8454	1241
collection	10.25989/7j2v-ts60	8413	1022
collection	10.25989/nc52-a546	3217	3241
collection	10.25989/bwyk-j742	20003	1261
collection	10.25989/bg6t-8j16	7731	1501
collection	10.25989/w228-8r45	3800	1486
collection	10.25989/ybj4-2212	2139	2000
collection	10.25989/pa2s-e002	3663	3874
collection	10.25989/hdqq-s320	6763	1154
collection	10.25989/mp6k-5759	4339	1019
collection	10.25989/pjrh-0679	3800	1497
collection	10.25989/t8qn-6j36	3307	2993
collection	10.25989/73e3-ne44	51732	1396
collection	10.25989/yhjb-yd26	5526	1248
collection	10.25989/h6bp-db12	4134	1090
collection	10.25989/a37e-xv05	7488	1097
collection	10.25989/mfwf-ny28	5550	1300
collection	10.25989/5bq3-eh67	32016	2797
collection	10.25989/90aj-nf80	5525	1288
collection	10.25989/7w7x-7n13	28682	2656
collection	10.25989/e146-jz12	18040	3519
collection	10.25989/4qfw-ma46	5529	1210
collection	10.25989/5j3r-9g16	41269	3547
collection	10.25989/xg1x-v702	7484	1231
collection	10.25989/sgtr-vp56	20085	2751
collection	10.25989/w6px-ax63	5049	3561
collection	10.25989/9w7h-hq33	2433	3430
collection	10.25989/epp4-p639	3774	1509
collection	10.25989/4s4e-xw87	12687	3071
collection	10.25989/1h1q-3x19	14290	2855
collection	10.25989/0vvm-pg35	2504	3061
collection	10.25989/rpr3-7v97	9370	987
collection	10.25989/efq0-bp32	7276	1710
collection	10.25989/19kf-7h46	31400	3439
collection	10.25989/c3dn-9335	5513	1817
collection	10.25989/ywq0-rv86	603	395
collection	10.25989/4xmg-4905	5498	1883
collection	10.25989/1mc3-9f64	3349	322
collection	10.25989/f4df-e924	5498	2718
collection	10.25989/e5x1-d345	8649	1693
collection	10.25989/v28h-py65	4279	329
collection	10.25989/3hsw-we05	5501	2814
collection	10.25989/wv67-ak87	7866	1373
collection	10.25989/664v-4v59	6969	2442
collection	10.25989/3b2r-s334	2571	3575
collection	10.25989/gysk-k758	5505	3008
collection	10.25989/w20v-md08	9244	1233
collection	10.25989/kmhg-mq69	5290	2373
collection	10.25989/vmv3-n311	601	371
collection	10.25989/94jr-7g33	14142	3151
collection	10.25989/dqq1-gk25	10776	1200
collection	10.25989/fhd8-ma54	26610	2300
collection	10.25989/wj5p-3k86	3336	3144
collection	10.25989/342q-ks56	10577	3792
collection	10.25989/5wdk-eh24	24923	1015
collection	10.25989/c2nf-bh59	10723	2026
collection	10.25989/ytc8-7m79	12736	3802
collection	10.25989/we5a-te06	4235	1262
collection	10.25989/zbc7-ft22	22232	2847
collection	10.25989/68tx-d492	599	350
collection	10.25989/4qkw-ch39	6362	1209
collection	10.25989/vny0-z078	21472	2792
collection	10.25989/1xgj-kx81	5538	1722
collection	10.25989/4n0q-mt34	8247	1014
collection	10.25989/9g1r-fk62	5950	2833
collection	10.25989/j7hz-9253	2325	3440
collection	10.25989/rmk2-5y14	3629	3484
collection	10.25989/m92z-4h42	7496	2010
collection	10.25989/5wwa-0g50	5529	1255
collection	10.25989/3epd-4405	5453	3103
collection	10.25989/c899-nh91	7568	1217
collection	10.25989/xy7k-pq89	5465	3117
collection	10.25989/0cz7-e824	9856	1148
collection	10.25989/jevw-6b50	5486	3444
collection	10.25989/m5t7-bm58	4702	2523
collection	10.25989/zgaq-yq69	9854	3582
collection	10.25989/2g1v-g077	2566	3550
collection	10.25989/cmtt-d119	6376	2535
collection	10.25989/n6vb-cf50	12063	3111
collection	10.25989/7r0x-gy77	3629	3470
collection	10.25989/p212-ds56	10836	3097
collection	10.25989/rh5p-td24	17100	3559
collection	10.25989/ysvf-s627	2268	1007
collection	10.25989/m97h-2204	5337	3113
collection	10.25989/w1eb-s896	939	420
collection	10.25989/nmpk-tv53	2114	431
collection	10.25989/xkg3-yw60	10574	1142
collection	10.25989/6cvj-r909	20798	558
collection	10.25989/hxeb-q324	11476	1213
collection	10.25989/74b1-sy47	12097	557
collection	10.25989/a408-0n85	13140	1989
collection	10.25989/v9ph-wm52	8867	2671
collection	10.25989/0rb6-r185	3399	3187
collection	10.25989/hrvh-7710	8205	549
collection	10.25989/v5pc-hd71	6894	1548
collection	10.25989/8rs5-1934	9881	3554
collection	10.25989/r0f0-ng55	8558	564
collection	10.25989/hg9a-3j85	24869	3861
collection	10.25989/ecj8-3518	7227	1247
collection	10.25989/kp5b-eg16	2325	3447
collection	10.25989/rrb8-pc64	11187	569
collection	10.25989/vdfa-ep37	5399	3524
collection	10.25989/8kqx-v740	6681	1868
collection	10.25989/40ds-cx94	5315	554
collection	10.25989/pb4c-mc34	2907	1183
collection	10.25989/v59m-5331	14847	2853
collection	10.25989/wn9x-zc36	599	348
collection	10.25989/yfnw-hy25	6157	1403
collection	10.25989/nzm6-v286	4251	3658
collection	10.25989/ew7h-vz49	3574	3840
collection	10.25989/p7t4-7s16	7550	1517
collection	10.25989/dq4z-a883	4884	2628
collection	10.25989/pdqd-2w20	4446	3098
collection	10.25989/t9nz-h004	9814	565
collection	10.25989/6t91-w891	4626	1457
collection	10.25989/f907-3059	4872	3846
collection	10.25989/450r-0m61	2318	3848
collection	10.25989/07wh-q402	6364	568
collection	10.25989/exk6-v129	939	419
collection	10.25989/9f5s-6m25	3717	2658
collection	10.25989/5s2t-3h85	5036	1800
collection	10.25989/92a0-9y90	10151	1220
collection	10.25989/k3s5-cc92	4969	1545
collection	10.25989/33m4-ka95	14006	3344
collection	10.25989/xqwd-yv86	3335	539
collection	10.25989/49ra-ee93	3217	3236
collection	10.25989/mpjh-as12	601	377
collection	10.25989/6xc9-6651	8528	3028
collection	10.25989/6ya2-5m46	5577	3157
collection	10.25989/gds4-cc56	3337	556
collection	10.25989/wemw-zv97	3177	2591
collection	10.25989/970a-vg34	21171	3206
collection	10.25989/0an4-7v39	5537	2369
collection	10.25989/5m5x-nk57	8904	3049
collection	10.25989/m81d-2740	1635	1393
collection	10.25989/mk5j-vb37	4321	1673
collection	10.25989/q33g-9d50	3177	2590
collection	10.25989/gh7f-n282	7605	3326
collection	10.25989/3j27-vc18	7525	2277
collection	10.25989/ryf6-2318	3332	1280
collection	10.25989/6cq6-2a63	11192	3123
collection	10.25989/t2g6-pe90	5740	2311
collection	10.25989/06nf-hj15	3748	3378
collection	10.25989/zv37-sz19	7486	3529
collection	10.25989/7y1c-va35	5460	2123
collection	10.25989/ffqr-1z90	3331	2901
collection	10.25989/3k5m-ty38	3744	3375
collection	10.25989/5byv-cx11	12208	3814
collection	10.25989/8knx-ea07	3520	3672
collection	10.25989/3bd6-8k84	2631	3261
collection	10.25989/xhn4-5e27	3335	537
collection	10.25989/b8c2-me31	3391	1702
collection	10.25989/4y89-pn67	4268	2519
collection	10.25989/2fsv-hg83	18454	3906
collection	10.25989/san0-ye26	7265	2403
collection	10.25989/0ab7-an04	11565	3102
collection	10.25989/qztc-y623	3335	536
collection	10.25989/vez5-0q27	3349	323
collection	10.25989/bsx5-st29	936	458
collection	10.25989/at43-e889	3165	2427
collection	10.25989/45xe-a795	22596	3112
collection	10.25989/0wzx-zg45	3668	3857
collection	10.25989/w42g-6238	3164	2422
collection	10.25989/g2j7-j305	4765	3314
collection	10.25989/ep4t-9t86	4248	2546
collection	10.25989/0a53-f784	9407	1377
collection	10.25989/zh6c-zg87	19107	3224
collection	10.25989/7n4q-8y50	3115	1430
collection	10.25989/w6q9-w261	601	366
collection	10.25989/6s2q-zq05	3652	2005
collection	10.25989/k7sd-0m46	13338	2407
collection	10.25989/ps4d-p337	3228	3089
collection	10.25989/q4h5-gs19	3235	563
collection	10.25989/xv6x-s772	4001	1994
collection	10.25989/enjr-y798	13094	2139
collection	10.25989/289e-ca09	11655	2247
collection	10.25989/v3sx-bp04	2327	2259
collection	10.25989/grfr-zm50	3344	1499
collection	10.25989/kt21-zh58	3295	531
collection	10.25989/5qer-5j25	8631	325
collection	10.25989/5pdw-q868	10259	2260
collection	10.25989/hbzb-z216	7594	2432
collection	10.25989/ys77-dm92	3350	570
collection	10.25989/m1vz-pz57	601	353
collection	10.25989/vzgt-4x54	3609	2017
collection	10.25989/06ja-8r54	7180	2322
collection	10.25989/qg3c-z331	3165	2419
collection	10.25989/gn77-q150	934	455
collection	10.25989/m86e-f182	3657	3495
collection	10.25989/2b5k-dt46	3200	3233
collection	10.25989/e7w0-ty49	3571	2022
collection	10.25989/fexv-zy76	19389	2279
collection	10.25989/aat6-7h75	3316	1144
collection	10.25989/5rzp-ga23	3331	574
collection	10.25989/2ex5-0q60	3567	3088
collection	10.25989/2kcc-yb21	4475	2534
collection	10.25989/7t58-2j49	603	391
collection	10.25989/z65j-g844	17534	2283
collection	10.25989/hj60-t711	934	482
collection	10.25989/nk2w-pq63	601	354
collection	10.25989/hw7j-ts19	18715	2643
collection	10.25989/8z8v-yp72	17532	2298
collection	10.25989/dpqz-qp31	3349	321
collection	10.25989/1r1y-5a79	2307	2926
collection	10.25989/bnw8-x710	3262	3234
collection	10.25989/j7m1-6034	40468	2949
collection	10.25989/e3b4-ep22	28024	2121
collection	10.25989/tkv0-e220	3331	571
collection	10.25989/nd2e-ck16	601	390
collection	10.25989/erk4-w641	14028	2852
collection	10.25989/0bee-4y48	5503	2353
collection	10.25989/ehc1-bv98	9285	2781
collection	10.25989/dnp3-nk76	5593	2189
collection	10.25989/dg4d-vb29	2998	1424
collection	10.25989/7e0x-9g98	2482	1459
collection	10.25989/e3gj-e127	4859	1541
collection	10.25989/zxj9-ra46	28194	2851
collection	10.25989/eyk1-c324	5521	2117
collection	10.25989/m8dj-4h44	1755	3277
collection	10.25989/1b80-d351	5934	2791
collection	10.25989/c77r-w830	8259	2211
collection	10.25989/chb4-wv48	3230	1427
collection	10.25989/k3y0-2616	11394	273
collection	10.25989/qamb-d046	3561	2790
collection	10.25989/mxvt-ry77	3791	2018
collection	10.25989/dm9c-9f68	3335	538
collection	10.25989/1rw6-nj82	3574	3834
collection	10.25989/5qrv-mv67	25493	2857
collection	10.25989/mtwz-4318	7453	2413
collection	10.25989/cacq-4h66	3336	533
collection	10.25989/be8g-c965	3177	2589
collection	10.25989/43g9-av82	18848	3205
collection	10.25989/spas-z059	3507	2226
collection	10.25989/59qt-bx24	3115	1516
collection	10.25989/8b54-zr14	3335	541
collection	10.25989/kjxg-jn78	2708	3568
collection	10.25989/xq12-xk45	41329	3265
collection	10.25989/v161-b512	14261	2272
collection	10.25989/m714-3859	3335	535
collection	10.25989/yyn9-d106	10686	3056
collection	10.25989/4c7a-fq65	12457	2429
collection	10.25989/6wed-qs71	55768	3537
collection	10.25989/m55b-h670	4496	1383
collection	10.25989/s6vw-c081	3301	1267
collection	10.25989/tjs5-d095	3363	1523
collection	10.25989/tvkc-wx52	3177	2585
collection	10.25989/zv1e-t811	3217	3240
collection	10.25989/wqvg-fc55	11314	3105
collection	10.25989/6xr0-8140	17549	2295
collection	10.25989/wjnj-h602	10642	3593
collection	10.25989/bv2y-xr24	3148	1444
collection	10.25989/c1xa-pc84	3372	1634
collection	10.25989/m9fg-m040	599	379
collection	10.25989/5h51-s828	10184	3201
collection	10.25989/3em5-6z47	7850	2371
collection	10.25989/tbwx-9274	601	378
collection	10.25989/g2wh-vr35	9859	3064
collection	10.25989/0qp3-c010	3164	2418
collection	10.25989/mna6-2j35	601	380
collection	10.25989/y362-t153	2268	1413
collection	10.25989/2435-1m10	601	365
collection	10.25989/bk55-pc44	2412	3228
collection	10.25989/d1ka-xq09	17669	3203
collection	10.25989/gfsp-k930	3477	2405
collection	10.25989/nvjs-wv02	3629	3471
collection	10.25989/sqq2-er15	4304	1390
collection	10.25989/7f06-p957	15950	3209
collection	10.25989/7137-9e87	23145	2297
collection	10.25989/aram-9430	3237	1461
collection	10.25989/rhvn-1f82	4165	1284
collection	10.25989/bhw4-mn97	4237	1734
collection	10.25989/r3qe-1d94	3339	3145
collection	10.25989/p91e-kh53	7994	3278
collection	10.25989/smxs-6j72	3632	2016
collection	10.25989/w57j-h662	3350	589
collection	10.25989/ecn2-mb84	11485	3442
collection	10.25989/1y5g-df23	13795	2293
collection	10.25989/zgyk-1285	10782	3558
collection	10.25989/x0c8-be78	3331	578
collection	10.25989/310m-4451	3271	1794
collection	10.25989/my5g-vh48	601	356
collection	10.25989/6ce0-qg67	18713	3215
collection	10.25989/e8pd-kp43	6337	2209
collection	10.25989/y3eq-ty03	7086	3560
collection	10.25989/3ff2-e637	3237	1462
collection	10.25989/g1y9-ab24	3345	1525
collection	10.25989/614x-0w12	21076	3227
collection	10.25989/1gva-b732	9164	2051
collection	10.25989/msch-ev20	3331	601
collection	10.25989/wq8t-2148	3309	2772
collection	10.25989/fz9c-6x31	2523	3392
collection	10.25989/8j64-fg47	13698	3564
collection	10.25989/vfk3-pd28	46215	2334
collection	10.25989/p69k-j749	7954	3563
collection	10.25989/4w3h-xw75	13524	3534
collection	10.25989/re08-1s75	5046	2433
collection	10.25989/hp0x-ff23	59151	3573
collection	10.25989/k8nm-gm52	3350	591
collection	10.25989/1jsj-g170	1240	2008
collection	10.25989/ebfs-kc25	3320	2540
collection	10.25989/58yg-yz16	12216	3589
collection	10.25989/be71-5f88	3165	2421
collection	10.25989/7j6b-wy42	8861	3591
collection	10.25989/7q1g-xg79	3201	1382
collection	10.25989/fzyh-jk09	3574	3836
collection	10.25989/gb4k-7z55	3401	3141
collection	10.25989/xamv-y223	15427	3531
collection	10.25989/vqds-b292	7167	2314
collection	10.25989/3mrp-9h65	3363	1476
collection	10.25989/mq9x-0e12	1336	1416
collection	10.25989/0th4-pr44	3350	593
collection	10.25989/4b8t-pd07	4190	1601
collection	10.25989/98rt-gj61	601	361
collection	10.25989/vv4q-yy84	4427	3538
collection	10.25989/2nva-fh19	10220	2020
collection	10.25989/mxfm-4a53	2340	484
collection	10.25989/fhp3-3v21	601	386
collection	10.25989/btj1-5511	13205	3567
collection	10.25989/5wjm-5077	20088	2250
collection	10.25989/6mw7-sg32	2997	1379
collection	10.25989/za6m-cn47	1855	1395
collection	10.25989/k848-j558	3323	1737
collection	10.25989/a4eh-tt73	4279	283
collection	10.25989/tk34-h025	14282	3571
collection	10.25989/tg93-tb56	14923	2281
collection	10.25989/q0ez-tn07	3350	581
collection	10.25989/kp4p-yq18	3168	2583
collection	10.25989/7nkk-gv70	599	349
collection	10.25989/0jwk-6f12	9185	3539
collection	10.25989/yenb-a164	3164	2425
collection	10.25989/jnfh-zk89	3331	598
collection	10.25989/zkee-s589	3312	1815
collection	10.25989/b9k6-3544	6153	3569
collection	10.25989/s68e-js90	3363	1506
collection	10.25989/99e5-w837	4191	1596
collection	10.25989/mwtd-kq29	11798	3562
collection	10.25989/zhdd-cs63	2298	2455
collection	10.25989/kf7a-a359	3159	1445
collection	10.25989/zdep-w568	3366	1773
collection	10.25989/e86n-k956	15941	3512
collection	10.25989/9evh-q567	2339	1418
collection	10.25989/05dx-5p25	3352	2757
collection	10.25989/nagx-0f45	2278	3526
collection	10.25989/5tbf-ze44	934	465
collection	10.25989/h27x-8d81	9554	2360
collection	10.25989/457v-1h60	3574	3838
collection	10.25989/dcpv-9z85	4098	1463
collection	10.25989/dbqn-fe22	3331	600
collection	10.25989/2530-g780	3774	1587
collection	10.25989/nv7y-mp60	934	479
collection	10.25989/1wx4-rw70	3344	1482
collection	10.25989/9d28-zz26	2341	3225
collection	10.25989/k8av-wc09	35717	3926
collection	10.25989/q2cf-xe54	902	447
collection	10.25989/zr27-v114	601	351
collection	10.25989/hjca-1942	8854	4147
collection	10.25989/hm10-dc65	934	470
collection	10.25989/z0et-ha16	2996	1386
collection	10.25989/hrct-k782	3345	1623
collection	10.25989/qfzq-0145	38873	3924
collection	10.25989/craq-wb39	934	472
collection	10.25989/xr7v-ew42	3356	1753
collection	10.25989/mvt5-d339	8021	4417
collection	10.25989/d527-gr71	934	464
collection	10.25989/f4hg-em45	3302	1076
collection	10.25989/apcj-z144	3331	594
collection	10.25989/7ecm-1595	3034	2391
collection	10.25989/3acb-ez81	6444	4476
collection	10.25989/xkdw-wb68	934	466
collection	10.25989/xjxa-ze77	3089	1435
collection	10.25989/7wj9-7n64	3350	580
collection	10.25989/n6cr-k581	2298	2456
collection	10.25989/rs9y-6m20	3657	3497
collection	10.25989/2qae-dt37	6296	1339
collection	10.25989/swqg-v070	4339	2931
collection	10.25989/0vwy-jj11	3331	604
collection	10.25989/629a-8g88	4279	326
collection	10.25989/yjrz-am58	7721	1134
collection	10.25989/jh7v-rb66	11282	2942
collection	10.25989/r73x-yc36	2180	2386
collection	10.25989/6fce-m107	8365	1234
collection	10.25989/xpcj-sy65	4298	327
collection	10.25989/txk3-vn42	7607	1253
collection	10.25989/mfs8-m895	3118	2470
collection	10.25989/81bs-jh34	3447	3315
collection	10.25989/w55r-7r82	4670	1504
collection	10.25989/zd0b-4115	3487	2683
collection	10.25989/z0m4-ct68	3337	510
collection	10.25989/23sr-vh16	3092	685
collection	10.25989/30gc-kw38	6111	1409
collection	10.25989/jgz4-yk44	16120	2779
collection	10.25989/aa2t-2s69	3091	1432
collection	10.25989/kaea-mq89	2454	2038
collection	10.25989/82mj-5025	2318	3837
collection	10.25989/6mqk-rp30	108891	2244
collection	10.25989/kenb-2k33	7172	2773
collection	10.25989/6bft-v926	3337	496
collection	10.25989/khn8-ak85	7513	2641
collection	10.25989/y4q4-1413	4679	2550
collection	10.25989/xg6v-9x27	1398	886
collection	10.25989/ewaf-0407	3087	1433
collection	10.25989/b5rt-0q96	1598	2030
collection	10.25989/mhg4-m924	2264	2937
collection	10.25989/gkzx-xn92	26073	2858
collection	10.25989/vcet-xq40	3752	2544
collection	10.25989/7epy-q410	3118	2463
collection	10.25989/xe2a-6x76	5597	3204
collection	10.25989/cb4q-kn07	3342	2547
collection	10.25989/xnmv-6s23	3085	516
collection	10.25989/sdb7-7j09	4122	860
collection	10.25989/87dp-ky94	4134	1081
collection	10.25989/8kmr-0779	7309	3104
collection	10.25989/9rgv-g494	3323	2667
collection	10.25989/8vd8-jf09	2315	1417
collection	10.25989/3xna-7b52	3363	1510
collection	10.25989/9v7f-ec17	3657	3493
collection	10.25989/ey1w-bt40	21930	3443
collection	10.25989/wyzp-9m16	3318	508
collection	10.25989/g07t-rg22	3325	866
collection	10.25989/9k0d-bc07	2409	1450
collection	10.25989/2bzz-mw89	41234	3276
collection	10.25989/z2fx-xz79	3337	497
collection	10.25989/p39e-xn09	4994	809
collection	10.25989/2sf5-5n87	3272	1013
collection	10.25989/p27f-hs24	4298	3082
collection	10.25989/edtq-6e15	3975	3438
collection	10.25989/bawf-gs74	3797	2923
collection	10.25989/46g8-5f27	3064	529
collection	10.25989/haqe-zt14	2422	2242
collection	10.25989/g3x3-6r87	19060	3446
collection	10.25989/8ajz-hb71	3337	509
collection	10.25989/0qcn-f340	3316	1141
collection	10.25989/ya8e-q031	4279	211
collection	10.25989/4wx3-4x33	601	376
collection	10.25989/74wc-xs75	6215	3433
collection	10.25989/wxcp-tv71	3337	501
collection	10.25989/c4aw-fw10	1525	2264
collection	10.25989/c7cb-v586	2330	3200
collection	10.25989/qaw0-q427	9608	3516
collection	10.25989/vw70-fm89	3337	517
collection	10.25989/yq6d-rx56	3576	2459
collection	10.25989/tx9s-pa40	37472	3580
collection	10.25989/bj24-ja64	3337	500
collection	10.25989/faxc-0w31	3353	2512
collection	10.25989/qg33-5d75	3042	3074
collection	10.25989/awmh-tf95	60510	3557
collection	10.25989/nqs8-x475	3637	2598
collection	10.25989/g5cm-g729	3318	487
collection	10.25989/5det-as59	4129	1139
collection	10.25989/k795-wx91	3744	3374
collection	10.25989/bs1v-wd39	6684	3566
collection	10.25989/ytcp-m503	3318	488
collection	10.25989/avjz-py16	2062	2397
collection	10.25989/wm96-r705	601	368
collection	10.25989/xnbr-tv37	18674	3552
collection	10.25989/xqzc-0s95	9461	2780
collection	10.25989/qzz8-d069	3318	494
collection	10.25989/q7be-0667	2092	1415
collection	10.25989/4agd-6d25	15646	3565
collection	10.25989/1gba-ag13	5502	2880
collection	10.25989/gvw2-8710	3085	527
collection	10.25989/dj6f-6t02	601	383
collection	10.25989/haaj-tw11	3330	3243
collection	10.25989/df9n-nj61	17049	3514
collection	10.25989/dgam-5685	6710	2891
collection	10.25989/xtjq-7a34	3268	721
collection	10.25989/tews-nc68	3352	2746
collection	10.25989/qvgv-z151	601	355
collection	10.25989/k7ac-3q71	907	3339
collection	10.25989/rmf0-dz30	8492	1251
collection	10.25989/61ks-4e61	14927	2778
collection	10.25989/r45h-4g67	3085	525
collection	10.25989/wkdn-jb22	3236	1384
collection	10.25989/hz1f-s686	2411	3229
collection	10.25989/hh55-0906	7074	1469
collection	10.25989/cssn-kr40	14281	2932
collection	10.25989/kjy0-dt85	3318	492
collection	10.25989/00am-ks58	5104	1505
collection	10.25989/thjk-q581	24410	2848
collection	10.25989/etb0-qw53	3337	511
collection	10.25989/ntem-gd62	3278	769
collection	10.25989/08da-te87	3344	1492
collection	10.25989/vzhn-qh03	4259	2513
collection	10.25989/s8hk-tk47	3529	3093
collection	10.25989/sm5c-1640	5524	1188
collection	10.25989/v5xt-7f08	6164	2651
collection	10.25989/rh5z-va31	3318	491
collection	10.25989/ayv2-6r07	3398	3136
collection	10.25989/3pp2-w321	8724	1106
collection	10.25989/z73j-rx57	6241	2749
collection	10.25989/7y1f-cn83	4133	1089
collection	10.25989/1qjj-3k20	2471	2950
collection	10.25989/r7wy-2x78	6335	1133
collection	10.25989/w1x4-0584	5469	2753
collection	10.25989/00xx-4z78	3318	489
collection	10.25989/gxvv-w858	7164	1232
collection	10.25989/7x2r-hz30	1272	957
collection	10.25989/5g8q-yp02	3161	1442
collection	10.25989/ftsw-8422	3565	3087
collection	10.25989/9zp1-6p75	3395	3244
collection	10.25989/t79e-q309	3753	1378
collection	10.25989/8q6p-hy08	21225	2849
collection	10.25989/5jen-0f23	3379	3142
collection	10.25989/b4b9-2a73	3552	3099
collection	10.25989/63vy-8081	12359	1145
collection	10.25989/4der-kk16	26327	2856
collection	10.25989/rgf1-0c81	4170	3115
collection	10.25989/xqfj-g484	7192	1028
collection	10.25989/jh1a-v495	21949	2639
collection	10.25989/f5e5-ej04	3210	513
collection	10.25989/nty7-0145	3337	550
collection	10.25989/yf18-9e91	2250	3030
collection	10.25989/70r5-yr02	3748	3364
collection	10.25989/xtkn-2p80	5972	1481
collection	10.25989/10f1-kc56	10328	2648
collection	10.25989/cy74-g055	3210	512
collection	10.25989/bzrh-hq36	3336	534
collection	10.25989/s3pt-3180	2268	1008
collection	10.25989/becv-fx91	848	202
collection	10.25989/4n3z-xh03	11067	1140
collection	10.25989/t19z-6265	19824	2933
collection	10.25989/gn1h-bk77	4104	1113
collection	10.25989/0c13-k342	2298	2453
collection	10.25989/xpn0-4238	8502	1252
collection	10.25989/vzkt-c020	2946	2657
collection	10.25989/17jx-9238	4166	1279
collection	10.25989/xxrj-6270	2530	2034
collection	10.25989/nwz0-t062	19793	1369
collection	10.25989/kd3a-gp22	14696	2834
collection	10.25989/ppdt-xn73	2475	3394
collection	10.25989/1e4y-xx97	11268	1479
collection	10.25989/0cc7-na66	3335	543
collection	10.25989/n7q9-7g35	11668	1480
collection	10.25989/xkvm-8b63	4165	1286
collection	10.25989/xzv9-cg66	3337	495
collection	10.25989/p24z-m549	4191	1606
collection	10.25989/v1hp-1r47	934	457
collection	10.25989/y8zz-zq46	4191	1597
collection	10.25989/qn99-4x64	10051	1112
collection	10.25989/nm1s-t938	934	477
collection	10.25989/c8f5-hp74	3085	507
collection	10.25989/r816-gj15	6028	1
collection	10.25989/sna9-dz36	4248	2551
collection	10.25989/3r8y-0009	936	460
collection	10.25989/8nyy-6c87	278	5020
collection	10.25989/cvsg-2y03	3064	530
collection	10.25989/6ztz-dc09	3230	1426
collection	10.25989/f1sb-ej86	3392	2464
collection	10.25989/svf9-2c50	3318	485
collection	10.25989/wgw2-jg69	3337	544
collection	10.25989/kwk2-pq72	5465	1959
collection	10.25989/hvxa-s461	3350	575
collection	10.25989/fs3j-cv19	1292	1368
collection	10.25989/ha5r-cg52	3320	2863
collection	10.25989/46wa-3g55	6461	1776
collection	10.25989/wkf6-db33	20195	2784
collection	10.25989/nv6x-a321	11942	2251
collection	10.25989/dpnk-ne46	3726	3536
collection	10.25989/8jh1-nz21	3333	1289
collection	10.25989/yqke-f868	4191	1605
collection	10.25989/5nkk-tq80	2153	2396
collection	10.25989/9h93-s065	14715	3581
collection	10.25989/9dfb-0v29	3399	1543
collection	10.25989/d09n-9c46	3132	2356
collection	10.25989/snp8-5931	4180	3939
collection	10.25989/3py1-7409	3680	2248
collection	10.25989/4xhz-fk13	939	421
collection	10.25989/wxb2-e416	14351	2345
collection	10.25989/xm8b-sg91	3304	1802
collection	10.25989/absk-x104	4272	2497
collection	10.25989/hkhn-nh60	11700	3509
collection	10.25989/g19j-5758	10866	2257
collection	10.25989/5534-tn97	3363	1493
collection	10.25989/8108-2386	12899	3930
collection	10.25989/0wgf-2h16	3297	1150
collection	10.25989/0jjf-6f23	28665	2294
collection	10.25989/jmqm-1f35	13305	2850
collection	10.25989/a64f-kp20	4900	3100
collection	10.25989/k7q2-aw57	4166	1283
collection	10.25989/0d2j-vn27	3312	1835
collection	10.25989/er3e-bx90	1626	2479
collection	10.25989/7m6g-9n77	4714	3938
collection	10.25989/csf8-mz34	33946	3005
collection	10.25989/1fvd-s860	4259	2511
collection	10.25989/xe0k-0h92	25531	3934
collection	10.25989/893p-z784	15112	2999
collection	10.25989/h5ga-gw62	5939	2764
collection	10.25989/mtar-5b60	6834	3325
collection	10.25989/5jfd-ms05	2334	1419
collection	10.25989/86e9-wy50	4204	2549
collection	10.25989/g09w-sa19	13904	3259
collection	10.25989/f6yx-p516	3363	1485
collection	10.25989/56yv-fr22	16618	3927
collection	10.25989/61q0-z031	7490	3110
collection	10.25989/pwsx-1259	4190	1593
collection	10.25989/0m16-he56	3128	2465
collection	10.25989/p90h-fr70	15672	3585
collection	10.25989/gqyw-pf42	2292	1032
collection	10.25989/x0xq-hj15	51598	3925
collection	10.25989/hyhr-qh57	11904	3594
collection	10.25989/5arv-mh40	3756	1449
collection	10.25989/tqnp-j920	603	400
collection	10.25989/598x-cs02	4620	3674
collection	10.25989/c8mc-6q69	14019	2748
collection	10.25989/4hw6-m764	5840	3805
collection	10.25989/yc1z-f735	19258	3933
collection	10.25989/7cw4-2a81	6119	3673
collection	10.25989/5vb8-d505	4052	1270
collection	10.25989/bpcg-zg38	4162	4149
collection	10.25989/jdpt-cg16	4133	1091
collection	10.25989/d38w-c783	12635	2935
collection	10.25989/2c18-nr56	8852	1098
collection	10.25989/ht0z-mf20	3363	1490
collection	10.25989/sr38-ch98	2351	1555
collection	10.25989/bh9x-nk72	5341	3198
collection	10.25989/kjsp-pm61	7309	1967
collection	10.25989/gbvp-s534	3356	1827
collection	10.25989/e5fz-8253	4435	2457
collection	10.25989/hd4k-b607	6885	2444
collection	10.25989/d6yy-bk80	3177	1446
collection	10.25989/a9mh-mk31	9300	2137
collection	10.25989/sdn3-1x91	6810	1243
collection	10.25989/n6bc-n048	3267	1428
collection	10.25989/dtg4-7k68	2312	2006
collection	10.25989/fdz4-yw53	34851	3936
collection	10.25989/yzw5-b627	4131	981
collection	10.25989/vag3-2b39	3372	1478
collection	10.25989/k2b3-fn42	2528	2032
collection	10.25989/2xq9-2732	25370	3928
collection	10.25989/fjwb-a962	4140	722
collection	10.25989/3gga-2238	2351	1554
collection	10.25989/rvvr-9148	11084	3525
collection	10.25989/8cg4-6w68	5415	810
collection	10.25989/ns5q-xj76	2337	1420
collection	10.25989/rdyc-kg43	2233	2001
collection	10.25989/p1w1-ch68	6387	1718
collection	10.25989/0fkc-qq28	8466	977
collection	10.25989/887v-fa65	3159	1443
collection	10.25989/9vmk-2095	4480	1567
collection	10.25989/5mwx-5k22	13878	3592
collection	10.25989/3v91-c839	5539	1749
collection	10.25989/e4db-b108	3326	1779
collection	10.25989/3zqe-g585	26363	3932
collection	10.25989/027w-wt25	4688	1698
collection	10.25989/wk8f-1837	3755	1451
collection	10.25989/npns-kd93	3328	2163
collection	10.25989/bbfb-gf32	6642	3929
collection	10.25989/n393-hf45	6798	2514
collection	10.25989/1e1n-jf66	3089	1434
collection	10.25989/b0ef-8535	4327	1656
collection	10.25989/sxhy-0q80	7074	3511
collection	10.25989/4mgj-9726	4616	2536
collection	10.25989/0afj-ks84	3312	1818
collection	10.25989/t85y-ec57	16956	975
collection	10.25989/0fw6-5f37	6431	2799
collection	10.25989/g9pe-0f71	3336	426
collection	10.25989/8vx4-9z09	4225	2522
collection	10.25989/b44k-jz65	15105	3226
collection	10.25989/19kz-s821	21534	980
collection	10.25989/tv4k-qr58	4664	2996
collection	10.25989/4naf-cx10	4166	1285
collection	10.25989/0ek0-4q31	4233	1618
collection	10.25989/3qnk-4c54	3065	2395
collection	10.25989/sm2h-3737	4425	691
collection	10.25989/5h0h-m677	5544	2995
collection	10.25989/ecwf-pc04	4437	2447
collection	10.25989/dm1n-x474	6311	993
collection	10.25989/fbbv-2h41	5586	3057
collection	10.25989/awg8-vp56	4485	682
collection	10.25989/rr0p-3p63	6389	2992
collection	10.25989/n6b4-7m09	4131	1156
collection	10.25989/q8tj-m637	4671	1744
collection	10.25989/eqdb-g644	21186	3513
collection	10.25989/8vj5-2g67	5254	1532
collection	10.25989/6mgz-3w94	9086	1708
collection	10.25989/3p8z-1m18	3350	587
collection	10.25989/7mwq-1d50	3327	2157
collection	10.25989/gewq-6r87	41594	1542
collection	10.25989/b8xn-fw55	3331	599
collection	10.25989/1k6c-t205	3372	1625
collection	10.25989/ztwb-b915	15510	1558
collection	10.25989/vwk6-p317	3167	1431
collection	10.25989/m98c-a882	3126	2354
collection	10.25989/4tev-k032	5060	1812
collection	10.25989/fqx4-x430	6451	1720
collection	10.25989/xqz3-nz04	23773	2154
collection	10.25989/xbfe-7x88	5536	1756
collection	10.25989/njtn-wx74	13387	2224
collection	10.25989/qp4s-ee52	11636	1830
collection	10.25989/9t35-jf76	4304	1380
collection	10.25989/7awy-9c77	1543	2416
collection	10.25989/ncrb-gs45	10884	2176
collection	10.25989/3kxk-9696	5517	2306
collection	10.25989/twqv-vr65	2278	1031
collection	10.25989/1r08-8518	9548	2254
collection	10.25989/9mjb-g550	11705	2184
collection	10.25989/4hqh-ym20	27904	2197
collection	10.25989/hgz0-dp78	8759	2056
collection	10.25989/etk2-8m73	3668	3855
collection	10.25989/10vk-qe17	4532	2420
collection	10.25989/sekx-qz37	5726	2025
collection	10.25989/tx30-5675	2995	2406
collection	10.25989/nm6d-3122	9911	2554
collection	10.25989/65ht-6h03	29187	2143
collection	10.25989/tm8c-4520	4166	1277
collection	10.25989/f4jq-tv23	3328	2162
collection	10.25989/8q5c-j792	5947	2892
collection	10.25989/3d5f-aj06	9428	2745
collection	10.25989/zmmw-5x72	601	375
collection	10.25989/79nn-qe19	3299	2214
collection	10.25989/157v-jg62	6730	2884
collection	10.25989/9vnd-da35	9209	2822
collection	10.25989/ftaj-a555	9741	2894
collection	10.25989/vgjj-p087	5965	2839
collection	10.25989/10h4-v110	3333	1281
collection	10.25989/x79p-wg55	3574	3833
collection	10.25989/f29d-d679	2528	2036
collection	10.25989/1any-2080	9403	2952
collection	10.25989/ddfz-6q32	5457	2531
collection	10.25989/wjd8-m629	9230	2518
collection	10.25989/xena-st63	5504	3001
collection	10.25989/rgdx-m052	3344	1475
collection	10.25989/g7b8-4243	8485	2975
collection	10.25989/1z2x-kq47	6666	3408
collection	10.25989/03f7-e413	4666	2542
collection	10.25989/rgga-hz92	5575	3133
collection	10.25989/ykb7-8374	12594	3365
collection	10.25989/pdkh-7p52	10274	3149
collection	10.25989/qzgd-tb78	4302	1391
collection	10.25989/zv1k-wq31	2218	3776
collection	10.25989/yamd-cs76	2299	2452
collection	10.25989/6enz-fk26	37737	3059
collection	10.25989/s4h1-je35	10281	3124
collection	10.25989/8c2d-my93	9329	3055
collection	10.25989/49y1-k855	18822	3500
collection	10.25989/f667-8e12	3265	2460
collection	10.25989/551x-ay67	7509	3223
collection	10.25989/nmfz-g421	6000	3541
collection	10.25989/n1hy-4j94	2354	2454
collection	10.25989/q02z-wy13	5074	3090
collection	10.25989/2yag-m933	11721	3885
collection	10.25989/tsfm-5g47	3350	588
collection	10.25989/wdjt-2a62	2218	2019
collection	10.25989/gb9a-q437	8659	3882
collection	10.25989/n9c4-hw92	5328	585
collection	10.25989/g3xr-x854	4052	1269
collection	10.25989/t0pn-7v03	11805	3809
collection	10.25989/mra3-vg13	5432	1455
collection	10.25989/mf42-dg96	2528	2037
collection	10.25989/g9vv-6h78	939	415
collection	10.25989/mebh-xp97	15220	1412
collection	10.25989/dkvw-tk23	6368	985
collection	10.25989/mxd6-v035	7439	1995
collection	10.25989/sfxd-a709	3316	1180
collection	10.25989/0zw5-xq08	3450	2449
collection	10.25989/6tmd-rs44	10002	1839
collection	10.25989/er1g-yk95	7124	1529
collection	10.25989/b8s9-9212	4052	1271
collection	10.25989/v2cm-qj26	5320	747
collection	10.25989/tqwz-6p53	9360	1929
collection	10.25989/pwbt-1r14	10255	1937
collection	10.25989/h74y-va83	20107	1536
collection	10.25989/n95z-h468	3298	1160
collection	10.25989/yc8w-8913	2427	2252
collection	10.25989/s3v6-jf71	9055	1699
collection	10.25989/7yjt-r458	4403	2409
collection	10.25989/7a6w-ny44	939	416
collection	10.25989/ejvm-pf90	6393	2435
collection	10.25989/bsr6-bk89	2528	2035
collection	10.25989/8h48-hc02	4405	2408
collection	10.25989/y4z8-1294	3344	1507
collection	10.25989/68e6-2k10	2968	2394
collection	10.25989/brxs-tz91	2282	2398
collection	10.25989/fs79-9h71	889	402
collection	10.25989/bav7-xr71	5789	2321
collection	10.25989/ypfm-wv18	2407	1448
collection	10.25989/89c6-ej08	3117	2461
collection	10.25989/2f20-9p85	14274	2099
collection	10.25989/a4et-fb07	4701	2256
collection	10.25989/crvp-p467	4165	1278
collection	10.25989/f9es-9x49	3327	2156
collection	10.25989/qd8n-k640	3052	2253
collection	10.25989/fnhe-sm74	17212	2438
collection	10.25989/wrrt-kq69	6885	2426
collection	10.25989/qesp-5k46	2507	2024
collection	10.25989/agqj-9e06	11681	2653
collection	10.25989/dx3c-2c69	5273	2410
collection	10.25989/63qa-t989	7738	3604
collection	10.25989/5c42-v122	5908	2031
collection	10.25989/45qt-4g25	3137	2462
collection	10.25989/zf7m-c947	2994	2388
collection	10.25989/qas1-z790	4898	2436
collection	10.25989/0gjp-5x46	3344	1207
collection	10.25989/pxvk-4t51	2273	3935
collection	10.25989/ek6h-cg90	6526	2015
collection	10.25989/9hmt-qb02	10466	2324
collection	10.25989/n850-fn11	5898	2793
collection	10.25989/3pdn-6d91	3304	1799
collection	10.25989/n5fz-hp44	12231	3893
collection	10.25989/znf3-8t63	4545	2642
collection	10.25989/a9zt-8b52	15848	3937
collection	10.25989/ymbz-by67	6194	2902
collection	10.25989/paf8-k456	2278	2400
collection	10.25989/f0ed-2780	6408	579
collection	10.25989/29j3-xb42	14004	2646
collection	10.25989/pbey-z809	3196	1946
collection	10.25989/fjwt-n483	3151	2476
collection	10.25989/d8m5-dw37	8609	576
collection	10.25989/513x-9c09	6738	2785
collection	10.25989/vv0z-9q27	6085	1585
collection	10.25989/key7-kh26	603	392
collection	10.25989/9c2b-9e72	7982	2827
collection	10.25989/h7b7-0116	603	398
collection	10.25989/y0qn-xc51	8887	2679
collection	10.25989/b7qr-0205	3364	1745
collection	10.25989/01z1-jz62	13770	1182
collection	10.25989/trhg-7192	3785	2524
collection	10.25989/c1t8-sm31	5528	1258
collection	10.25989/67hq-v525	15389	3068
collection	10.25989/w05s-6a51	1645	2402
collection	10.25989/mmzj-1460	9484	1474
collection	10.25989/vesk-jz48	16117	3067
collection	10.25989/w59y-4c38	3371	1701
collection	10.25989/nvtf-3b40	2090	2390
collection	10.25989/j7ry-k706	5525	1257
collection	10.25989/4da5-nn61	21374	3080
collection	10.25989/wzz1-yp20	4191	1604
collection	10.25989/vky9-ye68	5754	1374
collection	10.25989/8tm5-3630	22252	3282
collection	10.25989/jndz-g277	3215	2203
collection	10.25989/pprn-e652	5328	596
collection	10.25989/d19j-e652	14609	3065
collection	10.25989/37p8-s877	13615	3523
collection	10.25989/thfa-rz39	2219	1974
collection	10.25989/agjs-be59	3327	2159
collection	10.25989/mjkm-x037	11760	4416
collection	10.25989/x53a-bj39	13211	3454
collection	10.25989/z6ep-ye72	4242	1704
collection	10.25989/xw8h-3x78	4191	1598
collection	10.25989/ht9b-bh45	2448	2023
collection	10.25989/9rpt-ha78	2277	1115
collection	10.25989/4kkq-0960	10878	2336
collection	10.25989/syjz-6y36	2192	2399
collection	10.25989/t4ev-f265	3305	2526
collection	10.25989/9evk-2z32	5313	2207
collection	10.25989/4ek4-nm15	4500	2120
collection	10.25989/0hnh-rx49	3309	2769
collection	10.25989/bdgn-ge82	2409	1452
collection	10.25989/d3dz-2h21	2197	2021
collection	10.25989/xp0x-5s55	3062	2392
collection	10.25989/119a-2r46	3177	2588
collection	10.25989/yf03-9z20	6733	1376
collection	10.25989/3bsp-c335	3353	2553
collection	10.25989/kp67-4077	4585	868
collection	10.25989/wf79-9f44	5896	835
collection	10.25989/tchs-3d71	3150	2473
collection	10.25989/7cjx-d382	4416	1521
collection	10.25989/3frz-8x18	5370	2046
collection	10.25989/4w12-e332	6408	2581
collection	10.25989/tb60-yn56	3809	2568
collection	10.25989/62p9-vk89	8047	2650
collection	10.25989/jzf5-kv71	5594	3155
collection	10.25989/dd9n-7p71	11453	3578
collection	10.25989/w283-zn47	5409	3553
collection	10.25989/de4h-nd84	2219	1056
collection	10.25989/47kb-wn78	2295	2874
collection	10.25989/44bt-7s50	934	478
collection	10.25989/0hmk-px57	2530	2033
collection	10.25989/sfhc-xt67	4583	2191
collection	10.25989/5n07-e764	3325	1456
collection	10.25989/s0vj-pz77	7567	1216
collection	10.25989/3088-tq82	9283	1477
collection	10.25989/ce10-cf36	7535	720
collection	10.25989/2xfm-2167	7202	974
collection	10.25989/a38y-aq79	7605	731
collection	10.25989/8xaq-0e82	4198	833
collection	10.25989/xads-rx76	3357	2368
collection	10.25989/vmqp-p219	6720	991
collection	10.25989/ycxe-qr87	5537	1763
collection	10.25989/nxrv-7c87	6452	1740
collection	10.25989/wvcg-7268	3095	2475
collection	10.25989/2hjp-xk94	4163	1831
collection	10.25989/666j-gc33	4674	1735
collection	10.25989/wh3v-ba94	7806	2210
collection	10.25989/p7qc-he56	7129	2194
collection	10.25989/wah6-6911	18591	2158
collection	10.25989/akrn-hs77	3126	2357
collection	10.25989/2en7-pp08	6396	2521
collection	10.25989/9ayx-nx29	3358	2516
collection	10.25989/39pz-2x12	8772	2733
collection	10.25989/gpvf-mq38	3804	2603
collection	10.25989/mzss-tj36	3131	2458
collection	10.25989/k92w-5c53	7947	2649
collection	10.25989/vhp0-ns21	1516	2014
collection	10.25989/hxpc-b194	4829	2777
collection	10.25989/mjtj-dw57	10128	2666
collection	10.25989/g99b-3970	3299	2222
collection	10.25989/zxe5-t316	12131	2994
collection	10.25989/198p-1x22	3731	3540
collection	10.25989/0b9q-d359	21049	3491
collection	10.25989/naqc-gn71	3328	2164
collection	10.25989/hpw5-tn81	4559	3546
collection	10.25989/5hf6-f548	15661	3804
collection	10.25989/23sc-ax64	4104	3631
collection	10.25989/bb79-8z62	3356	2471
collection	10.25989/8yw2-5t42	3168	2582
collection	10.25989/ar7s-0d89	3719	997
collection	10.25989/prj3-zr49	6316	852
collection	10.25989/m0e2-t094	30596	999
collection	10.25989/15y3-qy14	5124	1588
collection	10.25989/nqjm-z871	5507	1607
collection	10.25989/j4rv-bs96	3177	2587
collection	10.25989/gznr-zx27	8625	1626
collection	10.25989/r15p-y452	8730	2363
collection	10.25989/6ff9-np44	934	480
collection	10.25989/t80a-7j92	9501	583
collection	10.25989/3p05-nq26	3177	2584
collection	10.25989/ftev-h581	11126	1227
collection	10.25989/4t3r-z809	6775	1235
collection	10.25989/bftt-vf75	5435	966
collection	10.25989/wp24-er48	8924	972
collection	10.25989/zpx4-8v54	5536	1750
collection	10.25989/mgrp-t016	2319	2213
collection	10.25989/tnph-jy81	6372	1664
collection	10.25989/x3t4-qj70	2264	2938
collection	10.25989/mqcj-5z67	5511	1836
collection	10.25989/kbpf-b626	9035	1714
collection	10.25989/pvxc-6x61	5952	1803
collection	10.25989/9jw4-5212	5499	2498
collection	10.25989/4c0n-dv25	8955	1733
collection	10.25989/q6zs-4h33	6371	1620
collection	10.25989/khmy-w519	5537	1667
collection	10.25989/54p9-yn44	3275	2466
collection	10.25989/qjbr-5v34	9553	2383
collection	10.25989/5bex-q958	7118	2187
collection	10.25989/17ct-6009	3319	844
collection	10.25989/hxx2-wm15	13420	2380
collection	10.25989/ywd3-0e45	4979	796
collection	10.25989/5fva-ry18	6460	2130
collection	10.25989/vkp5-9984	5504	2362
collection	10.25989/wp1n-nc96	4972	884
collection	10.25989/saat-e678	7127	2690
collection	10.25989/jfas-x820	3229	2691
collection	10.25989/7y9h-cs82	10071	2661
collection	10.25989/60m0-vj23	11217	2528
collection	10.25989/hbn8-ms76	3278	768
collection	10.25989/7mqp-7j30	8073	2828
collection	10.25989/70td-zz55	3207	732
collection	10.25989/31fy-tv67	4750	2680
collection	10.25989/qbns-6j81	4691	2525
collection	10.25989/2nmj-vd18	3283	992
collection	10.25989/kwnb-sa25	2332	2976
collection	10.25989/sn8z-5g87	5513	3000
collection	10.25989/tscg-5096	4137	986
collection	10.25989/5cnp-0392	7142	3806
collection	10.25989/jjb4-qa15	3320	970
collection	10.25989/4pat-sj02	3637	2627
collection	10.25989/qnve-dh77	5351	3597
collection	10.25989/5h75-j863	4114	979
collection	10.25989/f253-3h82	3637	2597
collection	10.25989/y2pa-ag63	14451	3808
collection	10.25989/q4sf-0m91	2327	2644
collection	10.25989/xrge-sh59	934	456
collection	10.25989/6ngr-7x47	3790	2924
collection	10.25989/6rph-f576	4972	831
collection	10.25989/83g2-ne29	21638	573
collection	10.25989/2d5f-6v66	3268	717
collection	10.25989/kxh4-w764	2180	2946
collection	10.25989/hg11-xa94	4703	586
collection	10.25989/3pwm-3614	5428	1264
collection	10.25989/yfkz-jq35	1186	938
collection	10.25989/0z6q-mh84	5918	862
collection	10.25989/cb7y-h260	3283	982
collection	10.25989/tqv4-9368	4226	2539
collection	10.25989/bs3f-wq24	5446	971
collection	10.25989/y6tf-s139	3177	2586
collection	10.25989/drp1-jk52	5603	2377
collection	10.25989/30dn-az49	5473	2606
collection	10.25989/a7gf-7q53	4678	2802
collection	10.25989/9w1y-a672	3320	770
collection	10.25989/wkpm-3g58	6325	2654
collection	10.25989/3d8e-e970	5617	2712
collection	10.25989/mxjy-7z87	2086	926
process_data	10.25989/hf7n-f413	910503258
process_data	10.25989/yg4c-jx36	271091
process_data	10.25989/ev0a-1x27	910503099
process_data	10.25989/q0x2-9d90	286238
process_data	10.25989/w94n-sd08	910503107
process_data	10.25989/41e0-a676	23758863
process_data	10.25989/gpr8-7872	910503100
process_data	10.25989/rv8c-g879	103988
process_data	10.25989/gshz-1976	910502886
process_data	10.25989/kg56-qq49	152130
process_data	10.25989/3ftj-mw16	910502531
process_data	10.25989/c7kw-ke03	158386
process_data	10.25989/606k-ff66	910502498
process_data	10.25989/n8c8-tw53	26866238
process_data	10.25989/63q3-c557	910502748
process_data	10.25989/vtqa-s894	1828687
process_data	10.25989/qbnv-yt48	910502679
process_data	10.25989/1zaa-9k67	198823
process_data	10.25989/4sj6-nn18	910502900
process_data	10.25989/dr77-8p94	3278831
process_data	10.25989/00by-dn50	910502091
process_data	10.25989/nv41-sy18	102024
process_data	10.25989/tac9-se23	910503505
process_data	10.25989/he0r-3525	101621
process_data	10.25989/85fh-7r84	910503706
process_data	10.25989/dr77-8p94	11384184
process_data	10.25989/0t90-0z23	910502496
process_data	10.25989/ys25-ak49	51214839
process_data	10.25989/rwn2-2a35	910502695
process_data	10.25989/35hz-e980	78173
process_data	10.25989/r3hc-qv74	910502698
process_data	10.25989/h66s-pz78	142945
process_data	10.25989/df3z-1p25	910503081
process_data	10.25989/1c1r-cn77	411045064
process_data	10.25989/qj44-gz82	910502889
process_data	10.25989/371p-hd47	102728
process_data	10.25989/kvbw-yk25	910502667
process_data	10.25989/960n-bd09	8627951
process_data	10.25989/w1ax-b369	910502685
process_data	10.25989/2162-5g49	16623060
process_data	10.25989/k5mx-j887	910502059
process_data	10.25989/4ryt-cy27	106518
process_data	10.25989/3mrt-gq85	910502500
process_data	10.25989/g9mc-dn88	8283509
process_data	10.25989/x2pv-9a36	910502701
process_data	10.25989/6aw9-5595	76583
process_data	10.25989/jvcd-0s30	910502155
process_data	10.25989/wav2-j559	102340
process_data	10.25989/r5qa-tv10	910502697
process_data	10.25989/es7k-tg17	554320
process_data	10.25989/crh8-am86	910502890
process_data	10.25989/j8vh-1j71	103906
process_data	10.25989/yvp5-p289	910502898
process_data	10.25989/kva1-qa97	101627
process_data	10.25989/j3gs-7y84	910502829
process_data	10.25989/vfk8-jj72	101627
process_data	10.25989/rkpd-ch10	910502695
process_data	10.25989/46m6-d329	141203
process_data	10.25989/a6r6-5t10	910502702
process_data	10.25989/akzn-tf09	268040544
process_data	10.25989/hh26-p410	910502690
process_data	10.25989/baas-v187	25360287
process_data	10.25989/bsbr-za10	910503013
process_data	10.25989/fz56-ke69	101592
process_data	10.25989/s4df-dq41	910502261
process_data	10.25989/fc2k-he81	1835625
process_data	10.25989/evg4-fj67	910502092
process_data	10.25989/n8nh-s134	102300
process_data	10.25989/ec30-g241	910502704
process_data	10.25989/bjc4-e824	7022500
process_data	10.25989/gcxw-wq71	910502883
process_data	10.25989/3vay-9v88	255428
process_data	10.25989/t5a4-gc36	910502876
process_data	10.25989/1xcp-qc48	7227390
process_data	10.25989/ey76-5993	910502457
process_data	10.25989/nd26-t898	9822688
process_data	10.25989/59hk-7n78	910502492
process_data	10.25989/bds8-a964	624652
process_data	10.25989/wnw5-zv55	910502088
process_data	10.25989/e4f1-sr32	103868
process_data	10.25989/myjj-kb48	910502864
process_data	10.25989/whsm-3886	95478
process_data	10.25989/vq5w-ax62	910502499
process_data	10.25989/7w7x-7n13	15908327
process_data	10.25989/gdch-7g44	910503301
process_data	10.25989/nqbn-2d69	4051242
process_data	10.25989/t1r1-0303	910502288
process_data	10.25989/pnqx-p298	102298
process_data	10.25989/k3h8-0x81	910502695
process_data	10.25989/en9f-3x07	18249342
process_data	10.25989/tz2d-hq71	910502490
process_data	10.25989/7nm0-nq18	311007391
process_data	10.25989/tk5p-w914	910508289
process_data	10.25989/dkv7-sw02	2298522
process_data	10.25989/sths-a926	910502480
process_data	10.25989/m51j-e190	203562
process_data	10.25989/a9ae-j323	910502078
[truncated: 22,396 more rows]
